# Supplementary material for: Feature selection for emotion recognition in speech: a comparative study of filter and wrapper methods
Source: PeerJ Comput Sci. 2025 Sep 16;11:e3180. doi: 10.7717/peerj-cs.3180 (PMC12453713; doi:10.7717/peerj-cs.3180)
Supplement: Supplemental Information 1 [file peerj-cs-11-3180-s001.csv]

Emotions	Path
fear	/content/drive/MyDrive/Colab Notebooks/Emotion/RAVDESS/audio_speech_actors_01-24/Actor_13/03-02-06-01-02-02-13.wav
calm	/content/drive/MyDrive/Colab Notebooks/Emotion/RAVDESS/audio_speech_actors_01-24/Actor_13/03-02-02-02-01-01-13.wav
calm	/content/drive/MyDrive/Colab Notebooks/Emotion/RAVDESS/audio_speech_actors_01-24/Actor_13/03-02-02-02-01-02-13.wav
calm	/content/drive/MyDrive/Colab Notebooks/Emotion/RAVDESS/audio_speech_actors_01-24/Actor_13/03-02-02-01-02-02-13.wav
fear	/content/drive/MyDrive/Colab Notebooks/Emotion/RAVDESS/audio_speech_actors_01-24/Actor_13/03-02-06-01-02-01-13.wav
fear	/content/drive/MyDrive/Colab Notebooks/Emotion/RAVDESS/audio_speech_actors_01-24/Actor_13/03-02-06-01-01-02-13.wav
calm	/content/drive/MyDrive/Colab Notebooks/Emotion/RAVDESS/audio_speech_actors_01-24/Actor_13/03-02-02-01-01-02-13.wav
calm	/content/drive/MyDrive/Colab Notebooks/Emotion/RAVDESS/audio_speech_actors_01-24/Actor_13/03-02-02-01-02-01-13.wav
angry	/content/drive/MyDrive/Colab Notebooks/Emotion/RAVDESS/audio_speech_actors_01-24/Actor_13/03-02-05-01-02-02-13.wav
angry	/content/drive/MyDrive/Colab Notebooks/Emotion/RAVDESS/audio_speech_actors_01-24/Actor_13/03-02-05-02-01-01-13.wav
angry	/content/drive/MyDrive/Colab Notebooks/Emotion/RAVDESS/audio_speech_actors_01-24/Actor_13/03-02-05-01-02-01-13.wav
neutral	/content/drive/MyDrive/Colab Notebooks/Emotion/RAVDESS/audio_speech_actors_01-24/Actor_13/03-02-01-01-01-01-13.wav
neutral	/content/drive/MyDrive/Colab Notebooks/Emotion/RAVDESS/audio_speech_actors_01-24/Actor_13/03-02-01-01-01-02-13.wav
neutral	/content/drive/MyDrive/Colab Notebooks/Emotion/RAVDESS/audio_speech_actors_01-24/Actor_13/03-02-01-01-02-01-13.wav
neutral	/content/drive/MyDrive/Colab Notebooks/Emotion/RAVDESS/audio_speech_actors_01-24/Actor_13/03-02-01-01-02-02-13.wav
calm	/content/drive/MyDrive/Colab Notebooks/Emotion/RAVDESS/audio_speech_actors_01-24/Actor_13/03-02-02-01-01-01-13.wav
calm	/content/drive/MyDrive/Colab Notebooks/Emotion/RAVDESS/audio_speech_actors_01-24/Actor_13/03-02-02-02-02-01-13.wav
calm	/content/drive/MyDrive/Colab Notebooks/Emotion/RAVDESS/audio_speech_actors_01-24/Actor_13/03-02-02-02-02-02-13.wav
happy	/content/drive/MyDrive/Colab Notebooks/Emotion/RAVDESS/audio_speech_actors_01-24/Actor_13/03-02-03-01-01-01-13.wav
happy	/content/drive/MyDrive/Colab Notebooks/Emotion/RAVDESS/audio_speech_actors_01-24/Actor_13/03-02-03-01-01-02-13.wav
happy	/content/drive/MyDrive/Colab Notebooks/Emotion/RAVDESS/audio_speech_actors_01-24/Actor_13/03-02-03-01-02-01-13.wav
happy	/content/drive/MyDrive/Colab Notebooks/Emotion/RAVDESS/audio_speech_actors_01-24/Actor_13/03-02-03-01-02-02-13.wav
happy	/content/drive/MyDrive/Colab Notebooks/Emotion/RAVDESS/audio_speech_actors_01-24/Actor_13/03-02-03-02-01-01-13.wav
happy	/content/drive/MyDrive/Colab Notebooks/Emotion/RAVDESS/audio_speech_actors_01-24/Actor_13/03-02-03-02-01-02-13.wav
happy	/content/drive/MyDrive/Colab Notebooks/Emotion/RAVDESS/audio_speech_actors_01-24/Actor_13/03-02-03-02-02-01-13.wav
happy	/content/drive/MyDrive/Colab Notebooks/Emotion/RAVDESS/audio_speech_actors_01-24/Actor_13/03-02-03-02-02-02-13.wav
sad	/content/drive/MyDrive/Colab Notebooks/Emotion/RAVDESS/audio_speech_actors_01-24/Actor_13/03-02-04-01-01-01-13.wav
sad	/content/drive/MyDrive/Colab Notebooks/Emotion/RAVDESS/audio_speech_actors_01-24/Actor_13/03-02-04-01-01-02-13.wav
sad	/content/drive/MyDrive/Colab Notebooks/Emotion/RAVDESS/audio_speech_actors_01-24/Actor_13/03-02-04-01-02-01-13.wav
sad	/content/drive/MyDrive/Colab Notebooks/Emotion/RAVDESS/audio_speech_actors_01-24/Actor_13/03-02-04-01-02-02-13.wav
sad	/content/drive/MyDrive/Colab Notebooks/Emotion/RAVDESS/audio_speech_actors_01-24/Actor_13/03-02-04-02-01-01-13.wav
sad	/content/drive/MyDrive/Colab Notebooks/Emotion/RAVDESS/audio_speech_actors_01-24/Actor_13/03-02-04-02-01-02-13.wav
sad	/content/drive/MyDrive/Colab Notebooks/Emotion/RAVDESS/audio_speech_actors_01-24/Actor_13/03-02-04-02-02-01-13.wav
sad	/content/drive/MyDrive/Colab Notebooks/Emotion/RAVDESS/audio_speech_actors_01-24/Actor_13/03-02-04-02-02-02-13.wav
angry	/content/drive/MyDrive/Colab Notebooks/Emotion/RAVDESS/audio_speech_actors_01-24/Actor_13/03-02-05-01-01-01-13.wav
angry	/content/drive/MyDrive/Colab Notebooks/Emotion/RAVDESS/audio_speech_actors_01-24/Actor_13/03-02-05-01-01-02-13.wav
angry	/content/drive/MyDrive/Colab Notebooks/Emotion/RAVDESS/audio_speech_actors_01-24/Actor_13/03-02-05-02-01-02-13.wav
angry	/content/drive/MyDrive/Colab Notebooks/Emotion/RAVDESS/audio_speech_actors_01-24/Actor_13/03-02-05-02-02-01-13.wav
angry	/content/drive/MyDrive/Colab Notebooks/Emotion/RAVDESS/audio_speech_actors_01-24/Actor_13/03-02-05-02-02-02-13.wav
fear	/content/drive/MyDrive/Colab Notebooks/Emotion/RAVDESS/audio_speech_actors_01-24/Actor_13/03-02-06-01-01-01-13.wav
fear	/content/drive/MyDrive/Colab Notebooks/Emotion/RAVDESS/audio_speech_actors_01-24/Actor_13/03-02-06-02-02-01-13.wav
fear	/content/drive/MyDrive/Colab Notebooks/Emotion/RAVDESS/audio_speech_actors_01-24/Actor_13/03-02-06-02-02-02-13.wav
fear	/content/drive/MyDrive/Colab Notebooks/Emotion/RAVDESS/audio_speech_actors_01-24/Actor_13/03-02-06-02-01-02-13.wav
fear	/content/drive/MyDrive/Colab Notebooks/Emotion/RAVDESS/audio_speech_actors_01-24/Actor_13/03-02-06-02-01-01-13.wav
neutral	/content/drive/MyDrive/Colab Notebooks/Emotion/RAVDESS/audio_speech_actors_01-24/Actor_01/03-02-01-01-01-01-01.wav
neutral	/content/drive/MyDrive/Colab Notebooks/Emotion/RAVDESS/audio_speech_actors_01-24/Actor_01/03-02-01-01-01-02-01.wav
neutral	/content/drive/MyDrive/Colab Notebooks/Emotion/RAVDESS/audio_speech_actors_01-24/Actor_01/03-02-01-01-02-01-01.wav
neutral	/content/drive/MyDrive/Colab Notebooks/Emotion/RAVDESS/audio_speech_actors_01-24/Actor_01/03-02-01-01-02-02-01.wav
calm	/content/drive/MyDrive/Colab Notebooks/Emotion/RAVDESS/audio_speech_actors_01-24/Actor_01/03-02-02-01-01-01-01.wav
calm	/content/drive/MyDrive/Colab Notebooks/Emotion/RAVDESS/audio_speech_actors_01-24/Actor_01/03-02-02-01-01-02-01.wav
calm	/content/drive/MyDrive/Colab Notebooks/Emotion/RAVDESS/audio_speech_actors_01-24/Actor_01/03-02-02-01-02-01-01.wav
calm	/content/drive/MyDrive/Colab Notebooks/Emotion/RAVDESS/audio_speech_actors_01-24/Actor_01/03-02-02-01-02-02-01.wav
calm	/content/drive/MyDrive/Colab Notebooks/Emotion/RAVDESS/audio_speech_actors_01-24/Actor_01/03-02-02-02-01-01-01.wav
calm	/content/drive/MyDrive/Colab Notebooks/Emotion/RAVDESS/audio_speech_actors_01-24/Actor_01/03-02-02-02-01-02-01.wav
calm	/content/drive/MyDrive/Colab Notebooks/Emotion/RAVDESS/audio_speech_actors_01-24/Actor_01/03-02-02-02-02-01-01.wav
calm	/content/drive/MyDrive/Colab Notebooks/Emotion/RAVDESS/audio_speech_actors_01-24/Actor_01/03-02-02-02-02-02-01.wav
happy	/content/drive/MyDrive/Colab Notebooks/Emotion/RAVDESS/audio_speech_actors_01-24/Actor_01/03-02-03-01-01-01-01.wav
happy	/content/drive/MyDrive/Colab Notebooks/Emotion/RAVDESS/audio_speech_actors_01-24/Actor_01/03-02-03-01-01-02-01.wav
happy	/content/drive/MyDrive/Colab Notebooks/Emotion/RAVDESS/audio_speech_actors_01-24/Actor_01/03-02-03-01-02-01-01.wav
happy	/content/drive/MyDrive/Colab Notebooks/Emotion/RAVDESS/audio_speech_actors_01-24/Actor_01/03-02-03-01-02-02-01.wav
happy	/content/drive/MyDrive/Colab Notebooks/Emotion/RAVDESS/audio_speech_actors_01-24/Actor_01/03-02-03-02-01-01-01.wav
happy	/content/drive/MyDrive/Colab Notebooks/Emotion/RAVDESS/audio_speech_actors_01-24/Actor_01/03-02-03-02-01-02-01.wav
happy	/content/drive/MyDrive/Colab Notebooks/Emotion/RAVDESS/audio_speech_actors_01-24/Actor_01/03-02-03-02-02-01-01.wav
happy	/content/drive/MyDrive/Colab Notebooks/Emotion/RAVDESS/audio_speech_actors_01-24/Actor_01/03-02-03-02-02-02-01.wav
sad	/content/drive/MyDrive/Colab Notebooks/Emotion/RAVDESS/audio_speech_actors_01-24/Actor_01/03-02-04-01-01-01-01.wav
sad	/content/drive/MyDrive/Colab Notebooks/Emotion/RAVDESS/audio_speech_actors_01-24/Actor_01/03-02-04-01-01-02-01.wav
sad	/content/drive/MyDrive/Colab Notebooks/Emotion/RAVDESS/audio_speech_actors_01-24/Actor_01/03-02-04-01-02-01-01.wav
sad	/content/drive/MyDrive/Colab Notebooks/Emotion/RAVDESS/audio_speech_actors_01-24/Actor_01/03-02-04-01-02-02-01.wav
sad	/content/drive/MyDrive/Colab Notebooks/Emotion/RAVDESS/audio_speech_actors_01-24/Actor_01/03-02-04-02-01-01-01.wav
sad	/content/drive/MyDrive/Colab Notebooks/Emotion/RAVDESS/audio_speech_actors_01-24/Actor_01/03-02-04-02-01-02-01.wav
sad	/content/drive/MyDrive/Colab Notebooks/Emotion/RAVDESS/audio_speech_actors_01-24/Actor_01/03-02-04-02-02-01-01.wav
sad	/content/drive/MyDrive/Colab Notebooks/Emotion/RAVDESS/audio_speech_actors_01-24/Actor_01/03-02-04-02-02-02-01.wav
angry	/content/drive/MyDrive/Colab Notebooks/Emotion/RAVDESS/audio_speech_actors_01-24/Actor_01/03-02-05-01-01-01-01.wav
angry	/content/drive/MyDrive/Colab Notebooks/Emotion/RAVDESS/audio_speech_actors_01-24/Actor_01/03-02-05-01-01-02-01.wav
angry	/content/drive/MyDrive/Colab Notebooks/Emotion/RAVDESS/audio_speech_actors_01-24/Actor_01/03-02-05-01-02-01-01.wav
angry	/content/drive/MyDrive/Colab Notebooks/Emotion/RAVDESS/audio_speech_actors_01-24/Actor_01/03-02-05-01-02-02-01.wav
angry	/content/drive/MyDrive/Colab Notebooks/Emotion/RAVDESS/audio_speech_actors_01-24/Actor_01/03-02-05-02-01-01-01.wav
angry	/content/drive/MyDrive/Colab Notebooks/Emotion/RAVDESS/audio_speech_actors_01-24/Actor_01/03-02-05-02-01-02-01.wav
angry	/content/drive/MyDrive/Colab Notebooks/Emotion/RAVDESS/audio_speech_actors_01-24/Actor_01/03-02-05-02-02-01-01.wav
angry	/content/drive/MyDrive/Colab Notebooks/Emotion/RAVDESS/audio_speech_actors_01-24/Actor_01/03-02-05-02-02-02-01.wav
fear	/content/drive/MyDrive/Colab Notebooks/Emotion/RAVDESS/audio_speech_actors_01-24/Actor_01/03-02-06-01-01-01-01.wav
fear	/content/drive/MyDrive/Colab Notebooks/Emotion/RAVDESS/audio_speech_actors_01-24/Actor_01/03-02-06-01-01-02-01.wav
fear	/content/drive/MyDrive/Colab Notebooks/Emotion/RAVDESS/audio_speech_actors_01-24/Actor_01/03-02-06-01-02-01-01.wav
fear	/content/drive/MyDrive/Colab Notebooks/Emotion/RAVDESS/audio_speech_actors_01-24/Actor_01/03-02-06-01-02-02-01.wav
fear	/content/drive/MyDrive/Colab Notebooks/Emotion/RAVDESS/audio_speech_actors_01-24/Actor_01/03-02-06-02-01-01-01.wav
fear	/content/drive/MyDrive/Colab Notebooks/Emotion/RAVDESS/audio_speech_actors_01-24/Actor_01/03-02-06-02-01-02-01.wav
fear	/content/drive/MyDrive/Colab Notebooks/Emotion/RAVDESS/audio_speech_actors_01-24/Actor_01/03-02-06-02-02-01-01.wav
fear	/content/drive/MyDrive/Colab Notebooks/Emotion/RAVDESS/audio_speech_actors_01-24/Actor_01/03-02-06-02-02-02-01.wav
neutral	/content/drive/MyDrive/Colab Notebooks/Emotion/RAVDESS/audio_speech_actors_01-24/Actor_02/03-02-01-01-01-01-02.wav
neutral	/content/drive/MyDrive/Colab Notebooks/Emotion/RAVDESS/audio_speech_actors_01-24/Actor_02/03-02-01-01-01-02-02.wav
neutral	/content/drive/MyDrive/Colab Notebooks/Emotion/RAVDESS/audio_speech_actors_01-24/Actor_02/03-02-01-01-02-01-02.wav
neutral	/content/drive/MyDrive/Colab Notebooks/Emotion/RAVDESS/audio_speech_actors_01-24/Actor_02/03-02-01-01-02-02-02.wav
calm	/content/drive/MyDrive/Colab Notebooks/Emotion/RAVDESS/audio_speech_actors_01-24/Actor_02/03-02-02-01-01-01-02.wav
calm	/content/drive/MyDrive/Colab Notebooks/Emotion/RAVDESS/audio_speech_actors_01-24/Actor_02/03-02-02-01-01-02-02.wav
calm	/content/drive/MyDrive/Colab Notebooks/Emotion/RAVDESS/audio_speech_actors_01-24/Actor_02/03-02-02-01-02-01-02.wav
calm	/content/drive/MyDrive/Colab Notebooks/Emotion/RAVDESS/audio_speech_actors_01-24/Actor_02/03-02-02-01-02-02-02.wav
calm	/content/drive/MyDrive/Colab Notebooks/Emotion/RAVDESS/audio_speech_actors_01-24/Actor_02/03-02-02-02-01-01-02.wav
calm	/content/drive/MyDrive/Colab Notebooks/Emotion/RAVDESS/audio_speech_actors_01-24/Actor_02/03-02-02-02-01-02-02.wav
calm	/content/drive/MyDrive/Colab Notebooks/Emotion/RAVDESS/audio_speech_actors_01-24/Actor_02/03-02-02-02-02-01-02.wav
calm	/content/drive/MyDrive/Colab Notebooks/Emotion/RAVDESS/audio_speech_actors_01-24/Actor_02/03-02-02-02-02-02-02.wav
happy	/content/drive/MyDrive/Colab Notebooks/Emotion/RAVDESS/audio_speech_actors_01-24/Actor_02/03-02-03-01-01-01-02.wav
happy	/content/drive/MyDrive/Colab Notebooks/Emotion/RAVDESS/audio_speech_actors_01-24/Actor_02/03-02-03-01-01-02-02.wav
happy	/content/drive/MyDrive/Colab Notebooks/Emotion/RAVDESS/audio_speech_actors_01-24/Actor_02/03-02-03-01-02-01-02.wav
happy	/content/drive/MyDrive/Colab Notebooks/Emotion/RAVDESS/audio_speech_actors_01-24/Actor_02/03-02-03-01-02-02-02.wav
happy	/content/drive/MyDrive/Colab Notebooks/Emotion/RAVDESS/audio_speech_actors_01-24/Actor_02/03-02-03-02-01-01-02.wav
happy	/content/drive/MyDrive/Colab Notebooks/Emotion/RAVDESS/audio_speech_actors_01-24/Actor_02/03-02-03-02-01-02-02.wav
happy	/content/drive/MyDrive/Colab Notebooks/Emotion/RAVDESS/audio_speech_actors_01-24/Actor_02/03-02-03-02-02-01-02.wav
happy	/content/drive/MyDrive/Colab Notebooks/Emotion/RAVDESS/audio_speech_actors_01-24/Actor_02/03-02-03-02-02-02-02.wav
sad	/content/drive/MyDrive/Colab Notebooks/Emotion/RAVDESS/audio_speech_actors_01-24/Actor_02/03-02-04-01-01-01-02.wav
sad	/content/drive/MyDrive/Colab Notebooks/Emotion/RAVDESS/audio_speech_actors_01-24/Actor_02/03-02-04-01-01-02-02.wav
sad	/content/drive/MyDrive/Colab Notebooks/Emotion/RAVDESS/audio_speech_actors_01-24/Actor_02/03-02-04-01-02-01-02.wav
sad	/content/drive/MyDrive/Colab Notebooks/Emotion/RAVDESS/audio_speech_actors_01-24/Actor_02/03-02-04-01-02-02-02.wav
sad	/content/drive/MyDrive/Colab Notebooks/Emotion/RAVDESS/audio_speech_actors_01-24/Actor_02/03-02-04-02-01-01-02.wav
sad	/content/drive/MyDrive/Colab Notebooks/Emotion/RAVDESS/audio_speech_actors_01-24/Actor_02/03-02-04-02-01-02-02.wav
sad	/content/drive/MyDrive/Colab Notebooks/Emotion/RAVDESS/audio_speech_actors_01-24/Actor_02/03-02-04-02-02-01-02.wav
sad	/content/drive/MyDrive/Colab Notebooks/Emotion/RAVDESS/audio_speech_actors_01-24/Actor_02/03-02-04-02-02-02-02.wav
angry	/content/drive/MyDrive/Colab Notebooks/Emotion/RAVDESS/audio_speech_actors_01-24/Actor_02/03-02-05-01-01-01-02.wav
angry	/content/drive/MyDrive/Colab Notebooks/Emotion/RAVDESS/audio_speech_actors_01-24/Actor_02/03-02-05-01-01-02-02.wav
angry	/content/drive/MyDrive/Colab Notebooks/Emotion/RAVDESS/audio_speech_actors_01-24/Actor_02/03-02-05-01-02-01-02.wav
angry	/content/drive/MyDrive/Colab Notebooks/Emotion/RAVDESS/audio_speech_actors_01-24/Actor_02/03-02-05-01-02-02-02.wav
angry	/content/drive/MyDrive/Colab Notebooks/Emotion/RAVDESS/audio_speech_actors_01-24/Actor_02/03-02-05-02-01-01-02.wav
angry	/content/drive/MyDrive/Colab Notebooks/Emotion/RAVDESS/audio_speech_actors_01-24/Actor_02/03-02-05-02-01-02-02.wav
angry	/content/drive/MyDrive/Colab Notebooks/Emotion/RAVDESS/audio_speech_actors_01-24/Actor_02/03-02-05-02-02-01-02.wav
angry	/content/drive/MyDrive/Colab Notebooks/Emotion/RAVDESS/audio_speech_actors_01-24/Actor_02/03-02-05-02-02-02-02.wav
fear	/content/drive/MyDrive/Colab Notebooks/Emotion/RAVDESS/audio_speech_actors_01-24/Actor_02/03-02-06-01-01-01-02.wav
fear	/content/drive/MyDrive/Colab Notebooks/Emotion/RAVDESS/audio_speech_actors_01-24/Actor_02/03-02-06-01-01-02-02.wav
fear	/content/drive/MyDrive/Colab Notebooks/Emotion/RAVDESS/audio_speech_actors_01-24/Actor_02/03-02-06-01-02-01-02.wav
fear	/content/drive/MyDrive/Colab Notebooks/Emotion/RAVDESS/audio_speech_actors_01-24/Actor_02/03-02-06-01-02-02-02.wav
fear	/content/drive/MyDrive/Colab Notebooks/Emotion/RAVDESS/audio_speech_actors_01-24/Actor_02/03-02-06-02-01-01-02.wav
fear	/content/drive/MyDrive/Colab Notebooks/Emotion/RAVDESS/audio_speech_actors_01-24/Actor_02/03-02-06-02-01-02-02.wav
fear	/content/drive/MyDrive/Colab Notebooks/Emotion/RAVDESS/audio_speech_actors_01-24/Actor_02/03-02-06-02-02-01-02.wav
fear	/content/drive/MyDrive/Colab Notebooks/Emotion/RAVDESS/audio_speech_actors_01-24/Actor_02/03-02-06-02-02-02-02.wav
neutral	/content/drive/MyDrive/Colab Notebooks/Emotion/RAVDESS/audio_speech_actors_01-24/Actor_03/03-02-01-01-01-01-03.wav
neutral	/content/drive/MyDrive/Colab Notebooks/Emotion/RAVDESS/audio_speech_actors_01-24/Actor_03/03-02-01-01-01-02-03.wav
neutral	/content/drive/MyDrive/Colab Notebooks/Emotion/RAVDESS/audio_speech_actors_01-24/Actor_03/03-02-01-01-02-01-03.wav
neutral	/content/drive/MyDrive/Colab Notebooks/Emotion/RAVDESS/audio_speech_actors_01-24/Actor_03/03-02-01-01-02-02-03.wav
calm	/content/drive/MyDrive/Colab Notebooks/Emotion/RAVDESS/audio_speech_actors_01-24/Actor_03/03-02-02-01-01-01-03.wav
calm	/content/drive/MyDrive/Colab Notebooks/Emotion/RAVDESS/audio_speech_actors_01-24/Actor_03/03-02-02-01-01-02-03.wav
calm	/content/drive/MyDrive/Colab Notebooks/Emotion/RAVDESS/audio_speech_actors_01-24/Actor_03/03-02-02-01-02-01-03.wav
calm	/content/drive/MyDrive/Colab Notebooks/Emotion/RAVDESS/audio_speech_actors_01-24/Actor_03/03-02-02-01-02-02-03.wav
calm	/content/drive/MyDrive/Colab Notebooks/Emotion/RAVDESS/audio_speech_actors_01-24/Actor_03/03-02-02-02-01-01-03.wav
calm	/content/drive/MyDrive/Colab Notebooks/Emotion/RAVDESS/audio_speech_actors_01-24/Actor_03/03-02-02-02-01-02-03.wav
calm	/content/drive/MyDrive/Colab Notebooks/Emotion/RAVDESS/audio_speech_actors_01-24/Actor_03/03-02-02-02-02-01-03.wav
calm	/content/drive/MyDrive/Colab Notebooks/Emotion/RAVDESS/audio_speech_actors_01-24/Actor_03/03-02-02-02-02-02-03.wav
happy	/content/drive/MyDrive/Colab Notebooks/Emotion/RAVDESS/audio_speech_actors_01-24/Actor_03/03-02-03-01-01-01-03.wav
happy	/content/drive/MyDrive/Colab Notebooks/Emotion/RAVDESS/audio_speech_actors_01-24/Actor_03/03-02-03-01-01-02-03.wav
happy	/content/drive/MyDrive/Colab Notebooks/Emotion/RAVDESS/audio_speech_actors_01-24/Actor_03/03-02-03-01-02-01-03.wav
happy	/content/drive/MyDrive/Colab Notebooks/Emotion/RAVDESS/audio_speech_actors_01-24/Actor_03/03-02-03-01-02-02-03.wav
happy	/content/drive/MyDrive/Colab Notebooks/Emotion/RAVDESS/audio_speech_actors_01-24/Actor_03/03-02-03-02-01-01-03.wav
happy	/content/drive/MyDrive/Colab Notebooks/Emotion/RAVDESS/audio_speech_actors_01-24/Actor_03/03-02-03-02-01-02-03.wav
happy	/content/drive/MyDrive/Colab Notebooks/Emotion/RAVDESS/audio_speech_actors_01-24/Actor_03/03-02-03-02-02-01-03.wav
happy	/content/drive/MyDrive/Colab Notebooks/Emotion/RAVDESS/audio_speech_actors_01-24/Actor_03/03-02-03-02-02-02-03.wav
sad	/content/drive/MyDrive/Colab Notebooks/Emotion/RAVDESS/audio_speech_actors_01-24/Actor_03/03-02-04-01-01-01-03.wav
sad	/content/drive/MyDrive/Colab Notebooks/Emotion/RAVDESS/audio_speech_actors_01-24/Actor_03/03-02-04-01-01-02-03.wav
sad	/content/drive/MyDrive/Colab Notebooks/Emotion/RAVDESS/audio_speech_actors_01-24/Actor_03/03-02-04-01-02-01-03.wav
sad	/content/drive/MyDrive/Colab Notebooks/Emotion/RAVDESS/audio_speech_actors_01-24/Actor_03/03-02-04-01-02-02-03.wav
sad	/content/drive/MyDrive/Colab Notebooks/Emotion/RAVDESS/audio_speech_actors_01-24/Actor_03/03-02-04-02-01-01-03.wav
sad	/content/drive/MyDrive/Colab Notebooks/Emotion/RAVDESS/audio_speech_actors_01-24/Actor_03/03-02-04-02-01-02-03.wav
sad	/content/drive/MyDrive/Colab Notebooks/Emotion/RAVDESS/audio_speech_actors_01-24/Actor_03/03-02-04-02-02-01-03.wav
sad	/content/drive/MyDrive/Colab Notebooks/Emotion/RAVDESS/audio_speech_actors_01-24/Actor_03/03-02-04-02-02-02-03.wav
angry	/content/drive/MyDrive/Colab Notebooks/Emotion/RAVDESS/audio_speech_actors_01-24/Actor_03/03-02-05-01-01-01-03.wav
angry	/content/drive/MyDrive/Colab Notebooks/Emotion/RAVDESS/audio_speech_actors_01-24/Actor_03/03-02-05-01-01-02-03.wav
angry	/content/drive/MyDrive/Colab Notebooks/Emotion/RAVDESS/audio_speech_actors_01-24/Actor_03/03-02-05-01-02-01-03.wav
angry	/content/drive/MyDrive/Colab Notebooks/Emotion/RAVDESS/audio_speech_actors_01-24/Actor_03/03-02-05-01-02-02-03.wav
angry	/content/drive/MyDrive/Colab Notebooks/Emotion/RAVDESS/audio_speech_actors_01-24/Actor_03/03-02-05-02-01-01-03.wav
angry	/content/drive/MyDrive/Colab Notebooks/Emotion/RAVDESS/audio_speech_actors_01-24/Actor_03/03-02-05-02-01-02-03.wav
angry	/content/drive/MyDrive/Colab Notebooks/Emotion/RAVDESS/audio_speech_actors_01-24/Actor_03/03-02-05-02-02-01-03.wav
angry	/content/drive/MyDrive/Colab Notebooks/Emotion/RAVDESS/audio_speech_actors_01-24/Actor_03/03-02-05-02-02-02-03.wav
fear	/content/drive/MyDrive/Colab Notebooks/Emotion/RAVDESS/audio_speech_actors_01-24/Actor_03/03-02-06-01-01-01-03.wav
fear	/content/drive/MyDrive/Colab Notebooks/Emotion/RAVDESS/audio_speech_actors_01-24/Actor_03/03-02-06-01-01-02-03.wav
fear	/content/drive/MyDrive/Colab Notebooks/Emotion/RAVDESS/audio_speech_actors_01-24/Actor_03/03-02-06-01-02-01-03.wav
fear	/content/drive/MyDrive/Colab Notebooks/Emotion/RAVDESS/audio_speech_actors_01-24/Actor_03/03-02-06-01-02-02-03.wav
fear	/content/drive/MyDrive/Colab Notebooks/Emotion/RAVDESS/audio_speech_actors_01-24/Actor_03/03-02-06-02-01-01-03.wav
fear	/content/drive/MyDrive/Colab Notebooks/Emotion/RAVDESS/audio_speech_actors_01-24/Actor_03/03-02-06-02-01-02-03.wav
fear	/content/drive/MyDrive/Colab Notebooks/Emotion/RAVDESS/audio_speech_actors_01-24/Actor_03/03-02-06-02-02-01-03.wav
fear	/content/drive/MyDrive/Colab Notebooks/Emotion/RAVDESS/audio_speech_actors_01-24/Actor_03/03-02-06-02-02-02-03.wav
neutral	/content/drive/MyDrive/Colab Notebooks/Emotion/RAVDESS/audio_speech_actors_01-24/Actor_04/03-02-01-01-01-01-04.wav
neutral	/content/drive/MyDrive/Colab Notebooks/Emotion/RAVDESS/audio_speech_actors_01-24/Actor_04/03-02-01-01-01-02-04.wav
neutral	/content/drive/MyDrive/Colab Notebooks/Emotion/RAVDESS/audio_speech_actors_01-24/Actor_04/03-02-01-01-02-01-04.wav
neutral	/content/drive/MyDrive/Colab Notebooks/Emotion/RAVDESS/audio_speech_actors_01-24/Actor_04/03-02-01-01-02-02-04.wav
calm	/content/drive/MyDrive/Colab Notebooks/Emotion/RAVDESS/audio_speech_actors_01-24/Actor_04/03-02-02-01-01-01-04.wav
calm	/content/drive/MyDrive/Colab Notebooks/Emotion/RAVDESS/audio_speech_actors_01-24/Actor_04/03-02-02-01-01-02-04.wav
calm	/content/drive/MyDrive/Colab Notebooks/Emotion/RAVDESS/audio_speech_actors_01-24/Actor_04/03-02-02-01-02-01-04.wav
calm	/content/drive/MyDrive/Colab Notebooks/Emotion/RAVDESS/audio_speech_actors_01-24/Actor_04/03-02-02-01-02-02-04.wav
calm	/content/drive/MyDrive/Colab Notebooks/Emotion/RAVDESS/audio_speech_actors_01-24/Actor_04/03-02-02-02-01-01-04.wav
calm	/content/drive/MyDrive/Colab Notebooks/Emotion/RAVDESS/audio_speech_actors_01-24/Actor_04/03-02-02-02-01-02-04.wav
calm	/content/drive/MyDrive/Colab Notebooks/Emotion/RAVDESS/audio_speech_actors_01-24/Actor_04/03-02-02-02-02-01-04.wav
calm	/content/drive/MyDrive/Colab Notebooks/Emotion/RAVDESS/audio_speech_actors_01-24/Actor_04/03-02-02-02-02-02-04.wav
happy	/content/drive/MyDrive/Colab Notebooks/Emotion/RAVDESS/audio_speech_actors_01-24/Actor_04/03-02-03-01-01-01-04.wav
happy	/content/drive/MyDrive/Colab Notebooks/Emotion/RAVDESS/audio_speech_actors_01-24/Actor_04/03-02-03-01-01-02-04.wav
happy	/content/drive/MyDrive/Colab Notebooks/Emotion/RAVDESS/audio_speech_actors_01-24/Actor_04/03-02-03-01-02-01-04.wav
happy	/content/drive/MyDrive/Colab Notebooks/Emotion/RAVDESS/audio_speech_actors_01-24/Actor_04/03-02-03-01-02-02-04.wav
happy	/content/drive/MyDrive/Colab Notebooks/Emotion/RAVDESS/audio_speech_actors_01-24/Actor_04/03-02-03-02-01-01-04.wav
happy	/content/drive/MyDrive/Colab Notebooks/Emotion/RAVDESS/audio_speech_actors_01-24/Actor_04/03-02-03-02-01-02-04.wav
happy	/content/drive/MyDrive/Colab Notebooks/Emotion/RAVDESS/audio_speech_actors_01-24/Actor_04/03-02-03-02-02-01-04.wav
happy	/content/drive/MyDrive/Colab Notebooks/Emotion/RAVDESS/audio_speech_actors_01-24/Actor_04/03-02-03-02-02-02-04.wav
sad	/content/drive/MyDrive/Colab Notebooks/Emotion/RAVDESS/audio_speech_actors_01-24/Actor_04/03-02-04-01-01-01-04.wav
sad	/content/drive/MyDrive/Colab Notebooks/Emotion/RAVDESS/audio_speech_actors_01-24/Actor_04/03-02-04-01-01-02-04.wav
sad	/content/drive/MyDrive/Colab Notebooks/Emotion/RAVDESS/audio_speech_actors_01-24/Actor_04/03-02-04-01-02-01-04.wav
sad	/content/drive/MyDrive/Colab Notebooks/Emotion/RAVDESS/audio_speech_actors_01-24/Actor_04/03-02-04-01-02-02-04.wav
sad	/content/drive/MyDrive/Colab Notebooks/Emotion/RAVDESS/audio_speech_actors_01-24/Actor_04/03-02-04-02-01-01-04.wav
sad	/content/drive/MyDrive/Colab Notebooks/Emotion/RAVDESS/audio_speech_actors_01-24/Actor_04/03-02-04-02-01-02-04.wav
sad	/content/drive/MyDrive/Colab Notebooks/Emotion/RAVDESS/audio_speech_actors_01-24/Actor_04/03-02-04-02-02-01-04.wav
sad	/content/drive/MyDrive/Colab Notebooks/Emotion/RAVDESS/audio_speech_actors_01-24/Actor_04/03-02-04-02-02-02-04.wav
angry	/content/drive/MyDrive/Colab Notebooks/Emotion/RAVDESS/audio_speech_actors_01-24/Actor_04/03-02-05-01-01-01-04.wav
angry	/content/drive/MyDrive/Colab Notebooks/Emotion/RAVDESS/audio_speech_actors_01-24/Actor_04/03-02-05-01-01-02-04.wav
angry	/content/drive/MyDrive/Colab Notebooks/Emotion/RAVDESS/audio_speech_actors_01-24/Actor_04/03-02-05-01-02-01-04.wav
angry	/content/drive/MyDrive/Colab Notebooks/Emotion/RAVDESS/audio_speech_actors_01-24/Actor_04/03-02-05-01-02-02-04.wav
angry	/content/drive/MyDrive/Colab Notebooks/Emotion/RAVDESS/audio_speech_actors_01-24/Actor_04/03-02-05-02-01-01-04.wav
angry	/content/drive/MyDrive/Colab Notebooks/Emotion/RAVDESS/audio_speech_actors_01-24/Actor_04/03-02-05-02-01-02-04.wav
angry	/content/drive/MyDrive/Colab Notebooks/Emotion/RAVDESS/audio_speech_actors_01-24/Actor_04/03-02-05-02-02-01-04.wav
angry	/content/drive/MyDrive/Colab Notebooks/Emotion/RAVDESS/audio_speech_actors_01-24/Actor_04/03-02-05-02-02-02-04.wav
fear	/content/drive/MyDrive/Colab Notebooks/Emotion/RAVDESS/audio_speech_actors_01-24/Actor_04/03-02-06-01-01-01-04.wav
fear	/content/drive/MyDrive/Colab Notebooks/Emotion/RAVDESS/audio_speech_actors_01-24/Actor_04/03-02-06-01-01-02-04.wav
fear	/content/drive/MyDrive/Colab Notebooks/Emotion/RAVDESS/audio_speech_actors_01-24/Actor_04/03-02-06-01-02-01-04.wav
fear	/content/drive/MyDrive/Colab Notebooks/Emotion/RAVDESS/audio_speech_actors_01-24/Actor_04/03-02-06-01-02-02-04.wav
fear	/content/drive/MyDrive/Colab Notebooks/Emotion/RAVDESS/audio_speech_actors_01-24/Actor_04/03-02-06-02-01-01-04.wav
fear	/content/drive/MyDrive/Colab Notebooks/Emotion/RAVDESS/audio_speech_actors_01-24/Actor_04/03-02-06-02-01-02-04.wav
fear	/content/drive/MyDrive/Colab Notebooks/Emotion/RAVDESS/audio_speech_actors_01-24/Actor_04/03-02-06-02-02-01-04.wav
fear	/content/drive/MyDrive/Colab Notebooks/Emotion/RAVDESS/audio_speech_actors_01-24/Actor_04/03-02-06-02-02-02-04.wav
neutral	/content/drive/MyDrive/Colab Notebooks/Emotion/RAVDESS/audio_speech_actors_01-24/Actor_05/03-02-01-01-01-01-05.wav
neutral	/content/drive/MyDrive/Colab Notebooks/Emotion/RAVDESS/audio_speech_actors_01-24/Actor_05/03-02-01-01-01-02-05.wav
neutral	/content/drive/MyDrive/Colab Notebooks/Emotion/RAVDESS/audio_speech_actors_01-24/Actor_05/03-02-01-01-02-01-05.wav
neutral	/content/drive/MyDrive/Colab Notebooks/Emotion/RAVDESS/audio_speech_actors_01-24/Actor_05/03-02-01-01-02-02-05.wav
calm	/content/drive/MyDrive/Colab Notebooks/Emotion/RAVDESS/audio_speech_actors_01-24/Actor_05/03-02-02-01-01-01-05.wav
calm	/content/drive/MyDrive/Colab Notebooks/Emotion/RAVDESS/audio_speech_actors_01-24/Actor_05/03-02-02-01-01-02-05.wav
calm	/content/drive/MyDrive/Colab Notebooks/Emotion/RAVDESS/audio_speech_actors_01-24/Actor_05/03-02-02-01-02-01-05.wav
calm	/content/drive/MyDrive/Colab Notebooks/Emotion/RAVDESS/audio_speech_actors_01-24/Actor_05/03-02-02-01-02-02-05.wav
calm	/content/drive/MyDrive/Colab Notebooks/Emotion/RAVDESS/audio_speech_actors_01-24/Actor_05/03-02-02-02-01-01-05.wav
calm	/content/drive/MyDrive/Colab Notebooks/Emotion/RAVDESS/audio_speech_actors_01-24/Actor_05/03-02-02-02-01-02-05.wav
calm	/content/drive/MyDrive/Colab Notebooks/Emotion/RAVDESS/audio_speech_actors_01-24/Actor_05/03-02-02-02-02-01-05.wav
calm	/content/drive/MyDrive/Colab Notebooks/Emotion/RAVDESS/audio_speech_actors_01-24/Actor_05/03-02-02-02-02-02-05.wav
happy	/content/drive/MyDrive/Colab Notebooks/Emotion/RAVDESS/audio_speech_actors_01-24/Actor_05/03-02-03-01-01-01-05.wav
happy	/content/drive/MyDrive/Colab Notebooks/Emotion/RAVDESS/audio_speech_actors_01-24/Actor_05/03-02-03-01-01-02-05.wav
happy	/content/drive/MyDrive/Colab Notebooks/Emotion/RAVDESS/audio_speech_actors_01-24/Actor_05/03-02-03-01-02-01-05.wav
happy	/content/drive/MyDrive/Colab Notebooks/Emotion/RAVDESS/audio_speech_actors_01-24/Actor_05/03-02-03-01-02-02-05.wav
happy	/content/drive/MyDrive/Colab Notebooks/Emotion/RAVDESS/audio_speech_actors_01-24/Actor_05/03-02-03-02-01-01-05.wav
happy	/content/drive/MyDrive/Colab Notebooks/Emotion/RAVDESS/audio_speech_actors_01-24/Actor_05/03-02-03-02-01-02-05.wav
happy	/content/drive/MyDrive/Colab Notebooks/Emotion/RAVDESS/audio_speech_actors_01-24/Actor_05/03-02-03-02-02-01-05.wav
happy	/content/drive/MyDrive/Colab Notebooks/Emotion/RAVDESS/audio_speech_actors_01-24/Actor_05/03-02-03-02-02-02-05.wav
sad	/content/drive/MyDrive/Colab Notebooks/Emotion/RAVDESS/audio_speech_actors_01-24/Actor_05/03-02-04-01-01-01-05.wav
sad	/content/drive/MyDrive/Colab Notebooks/Emotion/RAVDESS/audio_speech_actors_01-24/Actor_05/03-02-04-01-01-02-05.wav
sad	/content/drive/MyDrive/Colab Notebooks/Emotion/RAVDESS/audio_speech_actors_01-24/Actor_05/03-02-04-01-02-01-05.wav
sad	/content/drive/MyDrive/Colab Notebooks/Emotion/RAVDESS/audio_speech_actors_01-24/Actor_05/03-02-04-01-02-02-05.wav
sad	/content/drive/MyDrive/Colab Notebooks/Emotion/RAVDESS/audio_speech_actors_01-24/Actor_05/03-02-04-02-01-01-05.wav
sad	/content/drive/MyDrive/Colab Notebooks/Emotion/RAVDESS/audio_speech_actors_01-24/Actor_05/03-02-04-02-01-02-05.wav
sad	/content/drive/MyDrive/Colab Notebooks/Emotion/RAVDESS/audio_speech_actors_01-24/Actor_05/03-02-04-02-02-01-05.wav
sad	/content/drive/MyDrive/Colab Notebooks/Emotion/RAVDESS/audio_speech_actors_01-24/Actor_05/03-02-04-02-02-02-05.wav
angry	/content/drive/MyDrive/Colab Notebooks/Emotion/RAVDESS/audio_speech_actors_01-24/Actor_05/03-02-05-01-01-01-05.wav
angry	/content/drive/MyDrive/Colab Notebooks/Emotion/RAVDESS/audio_speech_actors_01-24/Actor_05/03-02-05-01-01-02-05.wav
angry	/content/drive/MyDrive/Colab Notebooks/Emotion/RAVDESS/audio_speech_actors_01-24/Actor_05/03-02-05-01-02-01-05.wav
angry	/content/drive/MyDrive/Colab Notebooks/Emotion/RAVDESS/audio_speech_actors_01-24/Actor_05/03-02-05-01-02-02-05.wav
angry	/content/drive/MyDrive/Colab Notebooks/Emotion/RAVDESS/audio_speech_actors_01-24/Actor_05/03-02-05-02-01-01-05.wav
angry	/content/drive/MyDrive/Colab Notebooks/Emotion/RAVDESS/audio_speech_actors_01-24/Actor_05/03-02-05-02-01-02-05.wav
angry	/content/drive/MyDrive/Colab Notebooks/Emotion/RAVDESS/audio_speech_actors_01-24/Actor_05/03-02-05-02-02-01-05.wav
angry	/content/drive/MyDrive/Colab Notebooks/Emotion/RAVDESS/audio_speech_actors_01-24/Actor_05/03-02-05-02-02-02-05.wav
fear	/content/drive/MyDrive/Colab Notebooks/Emotion/RAVDESS/audio_speech_actors_01-24/Actor_05/03-02-06-01-01-01-05.wav
fear	/content/drive/MyDrive/Colab Notebooks/Emotion/RAVDESS/audio_speech_actors_01-24/Actor_05/03-02-06-01-01-02-05.wav
fear	/content/drive/MyDrive/Colab Notebooks/Emotion/RAVDESS/audio_speech_actors_01-24/Actor_05/03-02-06-01-02-01-05.wav
fear	/content/drive/MyDrive/Colab Notebooks/Emotion/RAVDESS/audio_speech_actors_01-24/Actor_05/03-02-06-01-02-02-05.wav
fear	/content/drive/MyDrive/Colab Notebooks/Emotion/RAVDESS/audio_speech_actors_01-24/Actor_05/03-02-06-02-01-01-05.wav
fear	/content/drive/MyDrive/Colab Notebooks/Emotion/RAVDESS/audio_speech_actors_01-24/Actor_05/03-02-06-02-01-02-05.wav
fear	/content/drive/MyDrive/Colab Notebooks/Emotion/RAVDESS/audio_speech_actors_01-24/Actor_05/03-02-06-02-02-01-05.wav
fear	/content/drive/MyDrive/Colab Notebooks/Emotion/RAVDESS/audio_speech_actors_01-24/Actor_05/03-02-06-02-02-02-05.wav
neutral	/content/drive/MyDrive/Colab Notebooks/Emotion/RAVDESS/audio_speech_actors_01-24/Actor_06/03-02-01-01-01-01-06.wav
neutral	/content/drive/MyDrive/Colab Notebooks/Emotion/RAVDESS/audio_speech_actors_01-24/Actor_06/03-02-01-01-01-02-06.wav
neutral	/content/drive/MyDrive/Colab Notebooks/Emotion/RAVDESS/audio_speech_actors_01-24/Actor_06/03-02-01-01-02-01-06.wav
neutral	/content/drive/MyDrive/Colab Notebooks/Emotion/RAVDESS/audio_speech_actors_01-24/Actor_06/03-02-01-01-02-02-06.wav
calm	/content/drive/MyDrive/Colab Notebooks/Emotion/RAVDESS/audio_speech_actors_01-24/Actor_06/03-02-02-01-01-01-06.wav
calm	/content/drive/MyDrive/Colab Notebooks/Emotion/RAVDESS/audio_speech_actors_01-24/Actor_06/03-02-02-01-01-02-06.wav
calm	/content/drive/MyDrive/Colab Notebooks/Emotion/RAVDESS/audio_speech_actors_01-24/Actor_06/03-02-02-01-02-01-06.wav
calm	/content/drive/MyDrive/Colab Notebooks/Emotion/RAVDESS/audio_speech_actors_01-24/Actor_06/03-02-02-01-02-02-06.wav
calm	/content/drive/MyDrive/Colab Notebooks/Emotion/RAVDESS/audio_speech_actors_01-24/Actor_06/03-02-02-02-01-01-06.wav
calm	/content/drive/MyDrive/Colab Notebooks/Emotion/RAVDESS/audio_speech_actors_01-24/Actor_06/03-02-02-02-01-02-06.wav
calm	/content/drive/MyDrive/Colab Notebooks/Emotion/RAVDESS/audio_speech_actors_01-24/Actor_06/03-02-02-02-02-01-06.wav
calm	/content/drive/MyDrive/Colab Notebooks/Emotion/RAVDESS/audio_speech_actors_01-24/Actor_06/03-02-02-02-02-02-06.wav
happy	/content/drive/MyDrive/Colab Notebooks/Emotion/RAVDESS/audio_speech_actors_01-24/Actor_06/03-02-03-01-01-01-06.wav
happy	/content/drive/MyDrive/Colab Notebooks/Emotion/RAVDESS/audio_speech_actors_01-24/Actor_06/03-02-03-01-01-02-06.wav
happy	/content/drive/MyDrive/Colab Notebooks/Emotion/RAVDESS/audio_speech_actors_01-24/Actor_06/03-02-03-01-02-01-06.wav
happy	/content/drive/MyDrive/Colab Notebooks/Emotion/RAVDESS/audio_speech_actors_01-24/Actor_06/03-02-03-01-02-02-06.wav
happy	/content/drive/MyDrive/Colab Notebooks/Emotion/RAVDESS/audio_speech_actors_01-24/Actor_06/03-02-03-02-01-01-06.wav
happy	/content/drive/MyDrive/Colab Notebooks/Emotion/RAVDESS/audio_speech_actors_01-24/Actor_06/03-02-03-02-01-02-06.wav
happy	/content/drive/MyDrive/Colab Notebooks/Emotion/RAVDESS/audio_speech_actors_01-24/Actor_06/03-02-03-02-02-01-06.wav
happy	/content/drive/MyDrive/Colab Notebooks/Emotion/RAVDESS/audio_speech_actors_01-24/Actor_06/03-02-03-02-02-02-06.wav
sad	/content/drive/MyDrive/Colab Notebooks/Emotion/RAVDESS/audio_speech_actors_01-24/Actor_06/03-02-04-01-01-01-06.wav
sad	/content/drive/MyDrive/Colab Notebooks/Emotion/RAVDESS/audio_speech_actors_01-24/Actor_06/03-02-04-01-01-02-06.wav
sad	/content/drive/MyDrive/Colab Notebooks/Emotion/RAVDESS/audio_speech_actors_01-24/Actor_06/03-02-04-01-02-01-06.wav
sad	/content/drive/MyDrive/Colab Notebooks/Emotion/RAVDESS/audio_speech_actors_01-24/Actor_06/03-02-04-01-02-02-06.wav
sad	/content/drive/MyDrive/Colab Notebooks/Emotion/RAVDESS/audio_speech_actors_01-24/Actor_06/03-02-04-02-01-01-06.wav
sad	/content/drive/MyDrive/Colab Notebooks/Emotion/RAVDESS/audio_speech_actors_01-24/Actor_06/03-02-04-02-01-02-06.wav
sad	/content/drive/MyDrive/Colab Notebooks/Emotion/RAVDESS/audio_speech_actors_01-24/Actor_06/03-02-04-02-02-01-06.wav
sad	/content/drive/MyDrive/Colab Notebooks/Emotion/RAVDESS/audio_speech_actors_01-24/Actor_06/03-02-04-02-02-02-06.wav
angry	/content/drive/MyDrive/Colab Notebooks/Emotion/RAVDESS/audio_speech_actors_01-24/Actor_06/03-02-05-01-01-01-06.wav
angry	/content/drive/MyDrive/Colab Notebooks/Emotion/RAVDESS/audio_speech_actors_01-24/Actor_06/03-02-05-01-01-02-06.wav
angry	/content/drive/MyDrive/Colab Notebooks/Emotion/RAVDESS/audio_speech_actors_01-24/Actor_06/03-02-05-01-02-01-06.wav
angry	/content/drive/MyDrive/Colab Notebooks/Emotion/RAVDESS/audio_speech_actors_01-24/Actor_06/03-02-05-01-02-02-06.wav
angry	/content/drive/MyDrive/Colab Notebooks/Emotion/RAVDESS/audio_speech_actors_01-24/Actor_06/03-02-05-02-01-01-06.wav
angry	/content/drive/MyDrive/Colab Notebooks/Emotion/RAVDESS/audio_speech_actors_01-24/Actor_06/03-02-05-02-01-02-06.wav
angry	/content/drive/MyDrive/Colab Notebooks/Emotion/RAVDESS/audio_speech_actors_01-24/Actor_06/03-02-05-02-02-01-06.wav
angry	/content/drive/MyDrive/Colab Notebooks/Emotion/RAVDESS/audio_speech_actors_01-24/Actor_06/03-02-05-02-02-02-06.wav
fear	/content/drive/MyDrive/Colab Notebooks/Emotion/RAVDESS/audio_speech_actors_01-24/Actor_06/03-02-06-01-01-01-06.wav
fear	/content/drive/MyDrive/Colab Notebooks/Emotion/RAVDESS/audio_speech_actors_01-24/Actor_06/03-02-06-01-01-02-06.wav
fear	/content/drive/MyDrive/Colab Notebooks/Emotion/RAVDESS/audio_speech_actors_01-24/Actor_06/03-02-06-01-02-01-06.wav
fear	/content/drive/MyDrive/Colab Notebooks/Emotion/RAVDESS/audio_speech_actors_01-24/Actor_06/03-02-06-01-02-02-06.wav
fear	/content/drive/MyDrive/Colab Notebooks/Emotion/RAVDESS/audio_speech_actors_01-24/Actor_06/03-02-06-02-01-01-06.wav
fear	/content/drive/MyDrive/Colab Notebooks/Emotion/RAVDESS/audio_speech_actors_01-24/Actor_06/03-02-06-02-01-02-06.wav
fear	/content/drive/MyDrive/Colab Notebooks/Emotion/RAVDESS/audio_speech_actors_01-24/Actor_06/03-02-06-02-02-01-06.wav
fear	/content/drive/MyDrive/Colab Notebooks/Emotion/RAVDESS/audio_speech_actors_01-24/Actor_06/03-02-06-02-02-02-06.wav
neutral	/content/drive/MyDrive/Colab Notebooks/Emotion/RAVDESS/audio_speech_actors_01-24/Actor_07/03-02-01-01-01-01-07.wav
neutral	/content/drive/MyDrive/Colab Notebooks/Emotion/RAVDESS/audio_speech_actors_01-24/Actor_07/03-02-01-01-01-02-07.wav
neutral	/content/drive/MyDrive/Colab Notebooks/Emotion/RAVDESS/audio_speech_actors_01-24/Actor_07/03-02-01-01-02-01-07.wav
neutral	/content/drive/MyDrive/Colab Notebooks/Emotion/RAVDESS/audio_speech_actors_01-24/Actor_07/03-02-01-01-02-02-07.wav
calm	/content/drive/MyDrive/Colab Notebooks/Emotion/RAVDESS/audio_speech_actors_01-24/Actor_07/03-02-02-01-01-01-07.wav
calm	/content/drive/MyDrive/Colab Notebooks/Emotion/RAVDESS/audio_speech_actors_01-24/Actor_07/03-02-02-01-01-02-07.wav
calm	/content/drive/MyDrive/Colab Notebooks/Emotion/RAVDESS/audio_speech_actors_01-24/Actor_07/03-02-02-01-02-01-07.wav
calm	/content/drive/MyDrive/Colab Notebooks/Emotion/RAVDESS/audio_speech_actors_01-24/Actor_07/03-02-02-01-02-02-07.wav
calm	/content/drive/MyDrive/Colab Notebooks/Emotion/RAVDESS/audio_speech_actors_01-24/Actor_07/03-02-02-02-01-01-07.wav
calm	/content/drive/MyDrive/Colab Notebooks/Emotion/RAVDESS/audio_speech_actors_01-24/Actor_07/03-02-02-02-01-02-07.wav
calm	/content/drive/MyDrive/Colab Notebooks/Emotion/RAVDESS/audio_speech_actors_01-24/Actor_07/03-02-02-02-02-01-07.wav
calm	/content/drive/MyDrive/Colab Notebooks/Emotion/RAVDESS/audio_speech_actors_01-24/Actor_07/03-02-02-02-02-02-07.wav
happy	/content/drive/MyDrive/Colab Notebooks/Emotion/RAVDESS/audio_speech_actors_01-24/Actor_07/03-02-03-01-01-01-07.wav
happy	/content/drive/MyDrive/Colab Notebooks/Emotion/RAVDESS/audio_speech_actors_01-24/Actor_07/03-02-03-01-01-02-07.wav
happy	/content/drive/MyDrive/Colab Notebooks/Emotion/RAVDESS/audio_speech_actors_01-24/Actor_07/03-02-03-01-02-01-07.wav
happy	/content/drive/MyDrive/Colab Notebooks/Emotion/RAVDESS/audio_speech_actors_01-24/Actor_07/03-02-03-01-02-02-07.wav
happy	/content/drive/MyDrive/Colab Notebooks/Emotion/RAVDESS/audio_speech_actors_01-24/Actor_07/03-02-03-02-01-01-07.wav
happy	/content/drive/MyDrive/Colab Notebooks/Emotion/RAVDESS/audio_speech_actors_01-24/Actor_07/03-02-03-02-01-02-07.wav
happy	/content/drive/MyDrive/Colab Notebooks/Emotion/RAVDESS/audio_speech_actors_01-24/Actor_07/03-02-03-02-02-01-07.wav
happy	/content/drive/MyDrive/Colab Notebooks/Emotion/RAVDESS/audio_speech_actors_01-24/Actor_07/03-02-03-02-02-02-07.wav
sad	/content/drive/MyDrive/Colab Notebooks/Emotion/RAVDESS/audio_speech_actors_01-24/Actor_07/03-02-04-01-01-01-07.wav
sad	/content/drive/MyDrive/Colab Notebooks/Emotion/RAVDESS/audio_speech_actors_01-24/Actor_07/03-02-04-01-01-02-07.wav
sad	/content/drive/MyDrive/Colab Notebooks/Emotion/RAVDESS/audio_speech_actors_01-24/Actor_07/03-02-04-01-02-01-07.wav
sad	/content/drive/MyDrive/Colab Notebooks/Emotion/RAVDESS/audio_speech_actors_01-24/Actor_07/03-02-04-01-02-02-07.wav
sad	/content/drive/MyDrive/Colab Notebooks/Emotion/RAVDESS/audio_speech_actors_01-24/Actor_07/03-02-04-02-01-01-07.wav
sad	/content/drive/MyDrive/Colab Notebooks/Emotion/RAVDESS/audio_speech_actors_01-24/Actor_07/03-02-04-02-01-02-07.wav
sad	/content/drive/MyDrive/Colab Notebooks/Emotion/RAVDESS/audio_speech_actors_01-24/Actor_07/03-02-04-02-02-01-07.wav
sad	/content/drive/MyDrive/Colab Notebooks/Emotion/RAVDESS/audio_speech_actors_01-24/Actor_07/03-02-04-02-02-02-07.wav
angry	/content/drive/MyDrive/Colab Notebooks/Emotion/RAVDESS/audio_speech_actors_01-24/Actor_07/03-02-05-01-01-01-07.wav
angry	/content/drive/MyDrive/Colab Notebooks/Emotion/RAVDESS/audio_speech_actors_01-24/Actor_07/03-02-05-01-01-02-07.wav
angry	/content/drive/MyDrive/Colab Notebooks/Emotion/RAVDESS/audio_speech_actors_01-24/Actor_07/03-02-05-01-02-01-07.wav
angry	/content/drive/MyDrive/Colab Notebooks/Emotion/RAVDESS/audio_speech_actors_01-24/Actor_07/03-02-05-01-02-02-07.wav
angry	/content/drive/MyDrive/Colab Notebooks/Emotion/RAVDESS/audio_speech_actors_01-24/Actor_07/03-02-05-02-01-01-07.wav
angry	/content/drive/MyDrive/Colab Notebooks/Emotion/RAVDESS/audio_speech_actors_01-24/Actor_07/03-02-05-02-01-02-07.wav
angry	/content/drive/MyDrive/Colab Notebooks/Emotion/RAVDESS/audio_speech_actors_01-24/Actor_07/03-02-05-02-02-01-07.wav
angry	/content/drive/MyDrive/Colab Notebooks/Emotion/RAVDESS/audio_speech_actors_01-24/Actor_07/03-02-05-02-02-02-07.wav
fear	/content/drive/MyDrive/Colab Notebooks/Emotion/RAVDESS/audio_speech_actors_01-24/Actor_07/03-02-06-01-01-01-07.wav
fear	/content/drive/MyDrive/Colab Notebooks/Emotion/RAVDESS/audio_speech_actors_01-24/Actor_07/03-02-06-01-01-02-07.wav
fear	/content/drive/MyDrive/Colab Notebooks/Emotion/RAVDESS/audio_speech_actors_01-24/Actor_07/03-02-06-01-02-01-07.wav
fear	/content/drive/MyDrive/Colab Notebooks/Emotion/RAVDESS/audio_speech_actors_01-24/Actor_07/03-02-06-01-02-02-07.wav
fear	/content/drive/MyDrive/Colab Notebooks/Emotion/RAVDESS/audio_speech_actors_01-24/Actor_07/03-02-06-02-01-01-07.wav
fear	/content/drive/MyDrive/Colab Notebooks/Emotion/RAVDESS/audio_speech_actors_01-24/Actor_07/03-02-06-02-01-02-07.wav
fear	/content/drive/MyDrive/Colab Notebooks/Emotion/RAVDESS/audio_speech_actors_01-24/Actor_07/03-02-06-02-02-01-07.wav
fear	/content/drive/MyDrive/Colab Notebooks/Emotion/RAVDESS/audio_speech_actors_01-24/Actor_07/03-02-06-02-02-02-07.wav
neutral	/content/drive/MyDrive/Colab Notebooks/Emotion/RAVDESS/audio_speech_actors_01-24/Actor_08/03-02-01-01-01-01-08.wav
neutral	/content/drive/MyDrive/Colab Notebooks/Emotion/RAVDESS/audio_speech_actors_01-24/Actor_08/03-02-01-01-01-02-08.wav
neutral	/content/drive/MyDrive/Colab Notebooks/Emotion/RAVDESS/audio_speech_actors_01-24/Actor_08/03-02-01-01-02-01-08.wav
neutral	/content/drive/MyDrive/Colab Notebooks/Emotion/RAVDESS/audio_speech_actors_01-24/Actor_08/03-02-01-01-02-02-08.wav
calm	/content/drive/MyDrive/Colab Notebooks/Emotion/RAVDESS/audio_speech_actors_01-24/Actor_08/03-02-02-01-01-01-08.wav
calm	/content/drive/MyDrive/Colab Notebooks/Emotion/RAVDESS/audio_speech_actors_01-24/Actor_08/03-02-02-01-01-02-08.wav
calm	/content/drive/MyDrive/Colab Notebooks/Emotion/RAVDESS/audio_speech_actors_01-24/Actor_08/03-02-02-01-02-01-08.wav
calm	/content/drive/MyDrive/Colab Notebooks/Emotion/RAVDESS/audio_speech_actors_01-24/Actor_08/03-02-02-01-02-02-08.wav
calm	/content/drive/MyDrive/Colab Notebooks/Emotion/RAVDESS/audio_speech_actors_01-24/Actor_08/03-02-02-02-01-01-08.wav
calm	/content/drive/MyDrive/Colab Notebooks/Emotion/RAVDESS/audio_speech_actors_01-24/Actor_08/03-02-02-02-01-02-08.wav
calm	/content/drive/MyDrive/Colab Notebooks/Emotion/RAVDESS/audio_speech_actors_01-24/Actor_08/03-02-02-02-02-01-08.wav
calm	/content/drive/MyDrive/Colab Notebooks/Emotion/RAVDESS/audio_speech_actors_01-24/Actor_08/03-02-02-02-02-02-08.wav
happy	/content/drive/MyDrive/Colab Notebooks/Emotion/RAVDESS/audio_speech_actors_01-24/Actor_08/03-02-03-01-01-01-08.wav
happy	/content/drive/MyDrive/Colab Notebooks/Emotion/RAVDESS/audio_speech_actors_01-24/Actor_08/03-02-03-01-01-02-08.wav
happy	/content/drive/MyDrive/Colab Notebooks/Emotion/RAVDESS/audio_speech_actors_01-24/Actor_08/03-02-03-01-02-01-08.wav
happy	/content/drive/MyDrive/Colab Notebooks/Emotion/RAVDESS/audio_speech_actors_01-24/Actor_08/03-02-03-01-02-02-08.wav
happy	/content/drive/MyDrive/Colab Notebooks/Emotion/RAVDESS/audio_speech_actors_01-24/Actor_08/03-02-03-02-01-01-08.wav
happy	/content/drive/MyDrive/Colab Notebooks/Emotion/RAVDESS/audio_speech_actors_01-24/Actor_08/03-02-03-02-01-02-08.wav
happy	/content/drive/MyDrive/Colab Notebooks/Emotion/RAVDESS/audio_speech_actors_01-24/Actor_08/03-02-03-02-02-01-08.wav
happy	/content/drive/MyDrive/Colab Notebooks/Emotion/RAVDESS/audio_speech_actors_01-24/Actor_08/03-02-03-02-02-02-08.wav
sad	/content/drive/MyDrive/Colab Notebooks/Emotion/RAVDESS/audio_speech_actors_01-24/Actor_08/03-02-04-01-01-01-08.wav
sad	/content/drive/MyDrive/Colab Notebooks/Emotion/RAVDESS/audio_speech_actors_01-24/Actor_08/03-02-04-01-01-02-08.wav
sad	/content/drive/MyDrive/Colab Notebooks/Emotion/RAVDESS/audio_speech_actors_01-24/Actor_08/03-02-04-01-02-01-08.wav
angry	/content/drive/MyDrive/Colab Notebooks/Emotion/RAVDESS/audio_speech_actors_01-24/Actor_08/03-02-05-01-02-01-08.wav
angry	/content/drive/MyDrive/Colab Notebooks/Emotion/RAVDESS/audio_speech_actors_01-24/Actor_08/03-02-05-01-02-02-08.wav
angry	/content/drive/MyDrive/Colab Notebooks/Emotion/RAVDESS/audio_speech_actors_01-24/Actor_08/03-02-05-02-01-01-08.wav
angry	/content/drive/MyDrive/Colab Notebooks/Emotion/RAVDESS/audio_speech_actors_01-24/Actor_08/03-02-05-02-01-02-08.wav
angry	/content/drive/MyDrive/Colab Notebooks/Emotion/RAVDESS/audio_speech_actors_01-24/Actor_08/03-02-05-02-02-01-08.wav
angry	/content/drive/MyDrive/Colab Notebooks/Emotion/RAVDESS/audio_speech_actors_01-24/Actor_08/03-02-05-02-02-02-08.wav
fear	/content/drive/MyDrive/Colab Notebooks/Emotion/RAVDESS/audio_speech_actors_01-24/Actor_08/03-02-06-01-01-01-08.wav
fear	/content/drive/MyDrive/Colab Notebooks/Emotion/RAVDESS/audio_speech_actors_01-24/Actor_08/03-02-06-01-01-02-08.wav
fear	/content/drive/MyDrive/Colab Notebooks/Emotion/RAVDESS/audio_speech_actors_01-24/Actor_08/03-02-06-01-02-01-08.wav
fear	/content/drive/MyDrive/Colab Notebooks/Emotion/RAVDESS/audio_speech_actors_01-24/Actor_08/03-02-06-01-02-02-08.wav
fear	/content/drive/MyDrive/Colab Notebooks/Emotion/RAVDESS/audio_speech_actors_01-24/Actor_08/03-02-06-02-01-01-08.wav
fear	/content/drive/MyDrive/Colab Notebooks/Emotion/RAVDESS/audio_speech_actors_01-24/Actor_08/03-02-06-02-01-02-08.wav
fear	/content/drive/MyDrive/Colab Notebooks/Emotion/RAVDESS/audio_speech_actors_01-24/Actor_08/03-02-06-02-02-01-08.wav
fear	/content/drive/MyDrive/Colab Notebooks/Emotion/RAVDESS/audio_speech_actors_01-24/Actor_08/03-02-06-02-02-02-08.wav
sad	/content/drive/MyDrive/Colab Notebooks/Emotion/RAVDESS/audio_speech_actors_01-24/Actor_08/03-02-04-02-02-02-08.wav
angry	/content/drive/MyDrive/Colab Notebooks/Emotion/RAVDESS/audio_speech_actors_01-24/Actor_08/03-02-05-01-01-02-08.wav
sad	/content/drive/MyDrive/Colab Notebooks/Emotion/RAVDESS/audio_speech_actors_01-24/Actor_08/03-02-04-02-02-01-08.wav
angry	/content/drive/MyDrive/Colab Notebooks/Emotion/RAVDESS/audio_speech_actors_01-24/Actor_08/03-02-05-01-01-01-08.wav
sad	/content/drive/MyDrive/Colab Notebooks/Emotion/RAVDESS/audio_speech_actors_01-24/Actor_08/03-02-04-01-02-02-08.wav
sad	/content/drive/MyDrive/Colab Notebooks/Emotion/RAVDESS/audio_speech_actors_01-24/Actor_08/03-02-04-02-01-01-08.wav
sad	/content/drive/MyDrive/Colab Notebooks/Emotion/RAVDESS/audio_speech_actors_01-24/Actor_08/03-02-04-02-01-02-08.wav
neutral	/content/drive/MyDrive/Colab Notebooks/Emotion/RAVDESS/audio_speech_actors_01-24/Actor_09/03-02-01-01-01-01-09.wav
neutral	/content/drive/MyDrive/Colab Notebooks/Emotion/RAVDESS/audio_speech_actors_01-24/Actor_09/03-02-01-01-01-02-09.wav
neutral	/content/drive/MyDrive/Colab Notebooks/Emotion/RAVDESS/audio_speech_actors_01-24/Actor_09/03-02-01-01-02-01-09.wav
neutral	/content/drive/MyDrive/Colab Notebooks/Emotion/RAVDESS/audio_speech_actors_01-24/Actor_09/03-02-01-01-02-02-09.wav
calm	/content/drive/MyDrive/Colab Notebooks/Emotion/RAVDESS/audio_speech_actors_01-24/Actor_09/03-02-02-01-01-01-09.wav
calm	/content/drive/MyDrive/Colab Notebooks/Emotion/RAVDESS/audio_speech_actors_01-24/Actor_09/03-02-02-01-01-02-09.wav
calm	/content/drive/MyDrive/Colab Notebooks/Emotion/RAVDESS/audio_speech_actors_01-24/Actor_09/03-02-02-01-02-01-09.wav
calm	/content/drive/MyDrive/Colab Notebooks/Emotion/RAVDESS/audio_speech_actors_01-24/Actor_09/03-02-02-01-02-02-09.wav
calm	/content/drive/MyDrive/Colab Notebooks/Emotion/RAVDESS/audio_speech_actors_01-24/Actor_09/03-02-02-02-01-01-09.wav
calm	/content/drive/MyDrive/Colab Notebooks/Emotion/RAVDESS/audio_speech_actors_01-24/Actor_09/03-02-02-02-01-02-09.wav
calm	/content/drive/MyDrive/Colab Notebooks/Emotion/RAVDESS/audio_speech_actors_01-24/Actor_09/03-02-02-02-02-01-09.wav
calm	/content/drive/MyDrive/Colab Notebooks/Emotion/RAVDESS/audio_speech_actors_01-24/Actor_09/03-02-02-02-02-02-09.wav
happy	/content/drive/MyDrive/Colab Notebooks/Emotion/RAVDESS/audio_speech_actors_01-24/Actor_09/03-02-03-01-01-01-09.wav
happy	/content/drive/MyDrive/Colab Notebooks/Emotion/RAVDESS/audio_speech_actors_01-24/Actor_09/03-02-03-01-01-02-09.wav
happy	/content/drive/MyDrive/Colab Notebooks/Emotion/RAVDESS/audio_speech_actors_01-24/Actor_09/03-02-03-01-02-01-09.wav
happy	/content/drive/MyDrive/Colab Notebooks/Emotion/RAVDESS/audio_speech_actors_01-24/Actor_09/03-02-03-01-02-02-09.wav
happy	/content/drive/MyDrive/Colab Notebooks/Emotion/RAVDESS/audio_speech_actors_01-24/Actor_09/03-02-03-02-01-01-09.wav
happy	/content/drive/MyDrive/Colab Notebooks/Emotion/RAVDESS/audio_speech_actors_01-24/Actor_09/03-02-03-02-01-02-09.wav
happy	/content/drive/MyDrive/Colab Notebooks/Emotion/RAVDESS/audio_speech_actors_01-24/Actor_09/03-02-03-02-02-01-09.wav
happy	/content/drive/MyDrive/Colab Notebooks/Emotion/RAVDESS/audio_speech_actors_01-24/Actor_09/03-02-03-02-02-02-09.wav
sad	/content/drive/MyDrive/Colab Notebooks/Emotion/RAVDESS/audio_speech_actors_01-24/Actor_09/03-02-04-01-01-01-09.wav
sad	/content/drive/MyDrive/Colab Notebooks/Emotion/RAVDESS/audio_speech_actors_01-24/Actor_09/03-02-04-01-01-02-09.wav
sad	/content/drive/MyDrive/Colab Notebooks/Emotion/RAVDESS/audio_speech_actors_01-24/Actor_09/03-02-04-01-02-01-09.wav
sad	/content/drive/MyDrive/Colab Notebooks/Emotion/RAVDESS/audio_speech_actors_01-24/Actor_09/03-02-04-01-02-02-09.wav
sad	/content/drive/MyDrive/Colab Notebooks/Emotion/RAVDESS/audio_speech_actors_01-24/Actor_09/03-02-04-02-01-01-09.wav
sad	/content/drive/MyDrive/Colab Notebooks/Emotion/RAVDESS/audio_speech_actors_01-24/Actor_09/03-02-04-02-01-02-09.wav
sad	/content/drive/MyDrive/Colab Notebooks/Emotion/RAVDESS/audio_speech_actors_01-24/Actor_09/03-02-04-02-02-01-09.wav
sad	/content/drive/MyDrive/Colab Notebooks/Emotion/RAVDESS/audio_speech_actors_01-24/Actor_09/03-02-04-02-02-02-09.wav
angry	/content/drive/MyDrive/Colab Notebooks/Emotion/RAVDESS/audio_speech_actors_01-24/Actor_09/03-02-05-01-01-01-09.wav
angry	/content/drive/MyDrive/Colab Notebooks/Emotion/RAVDESS/audio_speech_actors_01-24/Actor_09/03-02-05-01-01-02-09.wav
angry	/content/drive/MyDrive/Colab Notebooks/Emotion/RAVDESS/audio_speech_actors_01-24/Actor_09/03-02-05-01-02-01-09.wav
angry	/content/drive/MyDrive/Colab Notebooks/Emotion/RAVDESS/audio_speech_actors_01-24/Actor_09/03-02-05-01-02-02-09.wav
angry	/content/drive/MyDrive/Colab Notebooks/Emotion/RAVDESS/audio_speech_actors_01-24/Actor_09/03-02-05-02-01-01-09.wav
angry	/content/drive/MyDrive/Colab Notebooks/Emotion/RAVDESS/audio_speech_actors_01-24/Actor_09/03-02-05-02-01-02-09.wav
angry	/content/drive/MyDrive/Colab Notebooks/Emotion/RAVDESS/audio_speech_actors_01-24/Actor_09/03-02-05-02-02-01-09.wav
angry	/content/drive/MyDrive/Colab Notebooks/Emotion/RAVDESS/audio_speech_actors_01-24/Actor_09/03-02-05-02-02-02-09.wav
fear	/content/drive/MyDrive/Colab Notebooks/Emotion/RAVDESS/audio_speech_actors_01-24/Actor_09/03-02-06-01-01-01-09.wav
fear	/content/drive/MyDrive/Colab Notebooks/Emotion/RAVDESS/audio_speech_actors_01-24/Actor_09/03-02-06-01-01-02-09.wav
fear	/content/drive/MyDrive/Colab Notebooks/Emotion/RAVDESS/audio_speech_actors_01-24/Actor_09/03-02-06-01-02-01-09.wav
fear	/content/drive/MyDrive/Colab Notebooks/Emotion/RAVDESS/audio_speech_actors_01-24/Actor_09/03-02-06-01-02-02-09.wav
fear	/content/drive/MyDrive/Colab Notebooks/Emotion/RAVDESS/audio_speech_actors_01-24/Actor_09/03-02-06-02-01-01-09.wav
fear	/content/drive/MyDrive/Colab Notebooks/Emotion/RAVDESS/audio_speech_actors_01-24/Actor_09/03-02-06-02-01-02-09.wav
fear	/content/drive/MyDrive/Colab Notebooks/Emotion/RAVDESS/audio_speech_actors_01-24/Actor_09/03-02-06-02-02-01-09.wav
fear	/content/drive/MyDrive/Colab Notebooks/Emotion/RAVDESS/audio_speech_actors_01-24/Actor_09/03-02-06-02-02-02-09.wav
neutral	/content/drive/MyDrive/Colab Notebooks/Emotion/RAVDESS/audio_speech_actors_01-24/Actor_10/03-02-01-01-01-01-10.wav
neutral	/content/drive/MyDrive/Colab Notebooks/Emotion/RAVDESS/audio_speech_actors_01-24/Actor_10/03-02-01-01-01-02-10.wav
neutral	/content/drive/MyDrive/Colab Notebooks/Emotion/RAVDESS/audio_speech_actors_01-24/Actor_10/03-02-01-01-02-01-10.wav
neutral	/content/drive/MyDrive/Colab Notebooks/Emotion/RAVDESS/audio_speech_actors_01-24/Actor_10/03-02-01-01-02-02-10.wav
calm	/content/drive/MyDrive/Colab Notebooks/Emotion/RAVDESS/audio_speech_actors_01-24/Actor_10/03-02-02-01-01-01-10.wav
calm	/content/drive/MyDrive/Colab Notebooks/Emotion/RAVDESS/audio_speech_actors_01-24/Actor_10/03-02-02-01-01-02-10.wav
calm	/content/drive/MyDrive/Colab Notebooks/Emotion/RAVDESS/audio_speech_actors_01-24/Actor_10/03-02-02-01-02-01-10.wav
calm	/content/drive/MyDrive/Colab Notebooks/Emotion/RAVDESS/audio_speech_actors_01-24/Actor_10/03-02-02-01-02-02-10.wav
calm	/content/drive/MyDrive/Colab Notebooks/Emotion/RAVDESS/audio_speech_actors_01-24/Actor_10/03-02-02-02-01-01-10.wav
calm	/content/drive/MyDrive/Colab Notebooks/Emotion/RAVDESS/audio_speech_actors_01-24/Actor_10/03-02-02-02-01-02-10.wav
calm	/content/drive/MyDrive/Colab Notebooks/Emotion/RAVDESS/audio_speech_actors_01-24/Actor_10/03-02-02-02-02-01-10.wav
calm	/content/drive/MyDrive/Colab Notebooks/Emotion/RAVDESS/audio_speech_actors_01-24/Actor_10/03-02-02-02-02-02-10.wav
happy	/content/drive/MyDrive/Colab Notebooks/Emotion/RAVDESS/audio_speech_actors_01-24/Actor_10/03-02-03-01-01-01-10.wav
happy	/content/drive/MyDrive/Colab Notebooks/Emotion/RAVDESS/audio_speech_actors_01-24/Actor_10/03-02-03-01-01-02-10.wav
happy	/content/drive/MyDrive/Colab Notebooks/Emotion/RAVDESS/audio_speech_actors_01-24/Actor_10/03-02-03-01-02-01-10.wav
happy	/content/drive/MyDrive/Colab Notebooks/Emotion/RAVDESS/audio_speech_actors_01-24/Actor_10/03-02-03-01-02-02-10.wav
happy	/content/drive/MyDrive/Colab Notebooks/Emotion/RAVDESS/audio_speech_actors_01-24/Actor_10/03-02-03-02-01-01-10.wav
happy	/content/drive/MyDrive/Colab Notebooks/Emotion/RAVDESS/audio_speech_actors_01-24/Actor_10/03-02-03-02-01-02-10.wav
happy	/content/drive/MyDrive/Colab Notebooks/Emotion/RAVDESS/audio_speech_actors_01-24/Actor_10/03-02-03-02-02-01-10.wav
happy	/content/drive/MyDrive/Colab Notebooks/Emotion/RAVDESS/audio_speech_actors_01-24/Actor_10/03-02-03-02-02-02-10.wav
sad	/content/drive/MyDrive/Colab Notebooks/Emotion/RAVDESS/audio_speech_actors_01-24/Actor_10/03-02-04-01-01-01-10.wav
sad	/content/drive/MyDrive/Colab Notebooks/Emotion/RAVDESS/audio_speech_actors_01-24/Actor_10/03-02-04-01-01-02-10.wav
sad	/content/drive/MyDrive/Colab Notebooks/Emotion/RAVDESS/audio_speech_actors_01-24/Actor_10/03-02-04-01-02-01-10.wav
sad	/content/drive/MyDrive/Colab Notebooks/Emotion/RAVDESS/audio_speech_actors_01-24/Actor_10/03-02-04-01-02-02-10.wav
sad	/content/drive/MyDrive/Colab Notebooks/Emotion/RAVDESS/audio_speech_actors_01-24/Actor_10/03-02-04-02-01-01-10.wav
sad	/content/drive/MyDrive/Colab Notebooks/Emotion/RAVDESS/audio_speech_actors_01-24/Actor_10/03-02-04-02-01-02-10.wav
sad	/content/drive/MyDrive/Colab Notebooks/Emotion/RAVDESS/audio_speech_actors_01-24/Actor_10/03-02-04-02-02-01-10.wav
sad	/content/drive/MyDrive/Colab Notebooks/Emotion/RAVDESS/audio_speech_actors_01-24/Actor_10/03-02-04-02-02-02-10.wav
angry	/content/drive/MyDrive/Colab Notebooks/Emotion/RAVDESS/audio_speech_actors_01-24/Actor_10/03-02-05-01-01-01-10.wav
angry	/content/drive/MyDrive/Colab Notebooks/Emotion/RAVDESS/audio_speech_actors_01-24/Actor_10/03-02-05-01-01-02-10.wav
angry	/content/drive/MyDrive/Colab Notebooks/Emotion/RAVDESS/audio_speech_actors_01-24/Actor_10/03-02-05-01-02-01-10.wav
angry	/content/drive/MyDrive/Colab Notebooks/Emotion/RAVDESS/audio_speech_actors_01-24/Actor_10/03-02-05-01-02-02-10.wav
angry	/content/drive/MyDrive/Colab Notebooks/Emotion/RAVDESS/audio_speech_actors_01-24/Actor_10/03-02-05-02-01-01-10.wav
angry	/content/drive/MyDrive/Colab Notebooks/Emotion/RAVDESS/audio_speech_actors_01-24/Actor_10/03-02-05-02-01-02-10.wav
angry	/content/drive/MyDrive/Colab Notebooks/Emotion/RAVDESS/audio_speech_actors_01-24/Actor_10/03-02-05-02-02-01-10.wav
angry	/content/drive/MyDrive/Colab Notebooks/Emotion/RAVDESS/audio_speech_actors_01-24/Actor_10/03-02-05-02-02-02-10.wav
fear	/content/drive/MyDrive/Colab Notebooks/Emotion/RAVDESS/audio_speech_actors_01-24/Actor_10/03-02-06-01-01-01-10.wav
fear	/content/drive/MyDrive/Colab Notebooks/Emotion/RAVDESS/audio_speech_actors_01-24/Actor_10/03-02-06-01-01-02-10.wav
fear	/content/drive/MyDrive/Colab Notebooks/Emotion/RAVDESS/audio_speech_actors_01-24/Actor_10/03-02-06-01-02-01-10.wav
fear	/content/drive/MyDrive/Colab Notebooks/Emotion/RAVDESS/audio_speech_actors_01-24/Actor_10/03-02-06-01-02-02-10.wav
fear	/content/drive/MyDrive/Colab Notebooks/Emotion/RAVDESS/audio_speech_actors_01-24/Actor_10/03-02-06-02-01-01-10.wav
fear	/content/drive/MyDrive/Colab Notebooks/Emotion/RAVDESS/audio_speech_actors_01-24/Actor_10/03-02-06-02-01-02-10.wav
fear	/content/drive/MyDrive/Colab Notebooks/Emotion/RAVDESS/audio_speech_actors_01-24/Actor_10/03-02-06-02-02-01-10.wav
fear	/content/drive/MyDrive/Colab Notebooks/Emotion/RAVDESS/audio_speech_actors_01-24/Actor_10/03-02-06-02-02-02-10.wav
neutral	/content/drive/MyDrive/Colab Notebooks/Emotion/RAVDESS/audio_speech_actors_01-24/Actor_11/03-02-01-01-01-01-11.wav
neutral	/content/drive/MyDrive/Colab Notebooks/Emotion/RAVDESS/audio_speech_actors_01-24/Actor_11/03-02-01-01-01-02-11.wav
neutral	/content/drive/MyDrive/Colab Notebooks/Emotion/RAVDESS/audio_speech_actors_01-24/Actor_11/03-02-01-01-02-01-11.wav
neutral	/content/drive/MyDrive/Colab Notebooks/Emotion/RAVDESS/audio_speech_actors_01-24/Actor_11/03-02-01-01-02-02-11.wav
calm	/content/drive/MyDrive/Colab Notebooks/Emotion/RAVDESS/audio_speech_actors_01-24/Actor_11/03-02-02-01-01-01-11.wav
calm	/content/drive/MyDrive/Colab Notebooks/Emotion/RAVDESS/audio_speech_actors_01-24/Actor_11/03-02-02-01-01-02-11.wav
calm	/content/drive/MyDrive/Colab Notebooks/Emotion/RAVDESS/audio_speech_actors_01-24/Actor_11/03-02-02-01-02-01-11.wav
calm	/content/drive/MyDrive/Colab Notebooks/Emotion/RAVDESS/audio_speech_actors_01-24/Actor_11/03-02-02-01-02-02-11.wav
calm	/content/drive/MyDrive/Colab Notebooks/Emotion/RAVDESS/audio_speech_actors_01-24/Actor_11/03-02-02-02-01-01-11.wav
calm	/content/drive/MyDrive/Colab Notebooks/Emotion/RAVDESS/audio_speech_actors_01-24/Actor_11/03-02-02-02-01-02-11.wav
calm	/content/drive/MyDrive/Colab Notebooks/Emotion/RAVDESS/audio_speech_actors_01-24/Actor_11/03-02-02-02-02-01-11.wav
calm	/content/drive/MyDrive/Colab Notebooks/Emotion/RAVDESS/audio_speech_actors_01-24/Actor_11/03-02-02-02-02-02-11.wav
happy	/content/drive/MyDrive/Colab Notebooks/Emotion/RAVDESS/audio_speech_actors_01-24/Actor_11/03-02-03-01-01-01-11.wav
happy	/content/drive/MyDrive/Colab Notebooks/Emotion/RAVDESS/audio_speech_actors_01-24/Actor_11/03-02-03-01-01-02-11.wav
happy	/content/drive/MyDrive/Colab Notebooks/Emotion/RAVDESS/audio_speech_actors_01-24/Actor_11/03-02-03-01-02-01-11.wav
happy	/content/drive/MyDrive/Colab Notebooks/Emotion/RAVDESS/audio_speech_actors_01-24/Actor_11/03-02-03-01-02-02-11.wav
happy	/content/drive/MyDrive/Colab Notebooks/Emotion/RAVDESS/audio_speech_actors_01-24/Actor_11/03-02-03-02-01-01-11.wav
happy	/content/drive/MyDrive/Colab Notebooks/Emotion/RAVDESS/audio_speech_actors_01-24/Actor_11/03-02-03-02-01-02-11.wav
happy	/content/drive/MyDrive/Colab Notebooks/Emotion/RAVDESS/audio_speech_actors_01-24/Actor_11/03-02-03-02-02-01-11.wav
happy	/content/drive/MyDrive/Colab Notebooks/Emotion/RAVDESS/audio_speech_actors_01-24/Actor_11/03-02-03-02-02-02-11.wav
sad	/content/drive/MyDrive/Colab Notebooks/Emotion/RAVDESS/audio_speech_actors_01-24/Actor_11/03-02-04-01-01-01-11.wav
sad	/content/drive/MyDrive/Colab Notebooks/Emotion/RAVDESS/audio_speech_actors_01-24/Actor_11/03-02-04-01-01-02-11.wav
sad	/content/drive/MyDrive/Colab Notebooks/Emotion/RAVDESS/audio_speech_actors_01-24/Actor_11/03-02-04-01-02-01-11.wav
sad	/content/drive/MyDrive/Colab Notebooks/Emotion/RAVDESS/audio_speech_actors_01-24/Actor_11/03-02-04-01-02-02-11.wav
sad	/content/drive/MyDrive/Colab Notebooks/Emotion/RAVDESS/audio_speech_actors_01-24/Actor_11/03-02-04-02-01-01-11.wav
sad	/content/drive/MyDrive/Colab Notebooks/Emotion/RAVDESS/audio_speech_actors_01-24/Actor_11/03-02-04-02-01-02-11.wav
sad	/content/drive/MyDrive/Colab Notebooks/Emotion/RAVDESS/audio_speech_actors_01-24/Actor_11/03-02-04-02-02-01-11.wav
sad	/content/drive/MyDrive/Colab Notebooks/Emotion/RAVDESS/audio_speech_actors_01-24/Actor_11/03-02-04-02-02-02-11.wav
angry	/content/drive/MyDrive/Colab Notebooks/Emotion/RAVDESS/audio_speech_actors_01-24/Actor_11/03-02-05-01-01-01-11.wav
angry	/content/drive/MyDrive/Colab Notebooks/Emotion/RAVDESS/audio_speech_actors_01-24/Actor_11/03-02-05-01-01-02-11.wav
angry	/content/drive/MyDrive/Colab Notebooks/Emotion/RAVDESS/audio_speech_actors_01-24/Actor_11/03-02-05-01-02-01-11.wav
angry	/content/drive/MyDrive/Colab Notebooks/Emotion/RAVDESS/audio_speech_actors_01-24/Actor_11/03-02-05-01-02-02-11.wav
angry	/content/drive/MyDrive/Colab Notebooks/Emotion/RAVDESS/audio_speech_actors_01-24/Actor_11/03-02-05-02-01-01-11.wav
angry	/content/drive/MyDrive/Colab Notebooks/Emotion/RAVDESS/audio_speech_actors_01-24/Actor_11/03-02-05-02-01-02-11.wav
angry	/content/drive/MyDrive/Colab Notebooks/Emotion/RAVDESS/audio_speech_actors_01-24/Actor_11/03-02-05-02-02-01-11.wav
angry	/content/drive/MyDrive/Colab Notebooks/Emotion/RAVDESS/audio_speech_actors_01-24/Actor_11/03-02-05-02-02-02-11.wav
fear	/content/drive/MyDrive/Colab Notebooks/Emotion/RAVDESS/audio_speech_actors_01-24/Actor_11/03-02-06-01-01-01-11.wav
fear	/content/drive/MyDrive/Colab Notebooks/Emotion/RAVDESS/audio_speech_actors_01-24/Actor_11/03-02-06-01-01-02-11.wav
fear	/content/drive/MyDrive/Colab Notebooks/Emotion/RAVDESS/audio_speech_actors_01-24/Actor_11/03-02-06-01-02-01-11.wav
fear	/content/drive/MyDrive/Colab Notebooks/Emotion/RAVDESS/audio_speech_actors_01-24/Actor_11/03-02-06-01-02-02-11.wav
fear	/content/drive/MyDrive/Colab Notebooks/Emotion/RAVDESS/audio_speech_actors_01-24/Actor_11/03-02-06-02-01-01-11.wav
fear	/content/drive/MyDrive/Colab Notebooks/Emotion/RAVDESS/audio_speech_actors_01-24/Actor_11/03-02-06-02-01-02-11.wav
fear	/content/drive/MyDrive/Colab Notebooks/Emotion/RAVDESS/audio_speech_actors_01-24/Actor_11/03-02-06-02-02-01-11.wav
fear	/content/drive/MyDrive/Colab Notebooks/Emotion/RAVDESS/audio_speech_actors_01-24/Actor_11/03-02-06-02-02-02-11.wav
neutral	/content/drive/MyDrive/Colab Notebooks/Emotion/RAVDESS/audio_speech_actors_01-24/Actor_12/03-02-01-01-01-01-12.wav
neutral	/content/drive/MyDrive/Colab Notebooks/Emotion/RAVDESS/audio_speech_actors_01-24/Actor_12/03-02-01-01-01-02-12.wav
neutral	/content/drive/MyDrive/Colab Notebooks/Emotion/RAVDESS/audio_speech_actors_01-24/Actor_12/03-02-01-01-02-01-12.wav
neutral	/content/drive/MyDrive/Colab Notebooks/Emotion/RAVDESS/audio_speech_actors_01-24/Actor_12/03-02-01-01-02-02-12.wav
calm	/content/drive/MyDrive/Colab Notebooks/Emotion/RAVDESS/audio_speech_actors_01-24/Actor_12/03-02-02-01-01-01-12.wav
calm	/content/drive/MyDrive/Colab Notebooks/Emotion/RAVDESS/audio_speech_actors_01-24/Actor_12/03-02-02-01-01-02-12.wav
calm	/content/drive/MyDrive/Colab Notebooks/Emotion/RAVDESS/audio_speech_actors_01-24/Actor_12/03-02-02-01-02-01-12.wav
calm	/content/drive/MyDrive/Colab Notebooks/Emotion/RAVDESS/audio_speech_actors_01-24/Actor_12/03-02-02-01-02-02-12.wav
calm	/content/drive/MyDrive/Colab Notebooks/Emotion/RAVDESS/audio_speech_actors_01-24/Actor_12/03-02-02-02-01-01-12.wav
calm	/content/drive/MyDrive/Colab Notebooks/Emotion/RAVDESS/audio_speech_actors_01-24/Actor_12/03-02-02-02-01-02-12.wav
calm	/content/drive/MyDrive/Colab Notebooks/Emotion/RAVDESS/audio_speech_actors_01-24/Actor_12/03-02-02-02-02-01-12.wav
calm	/content/drive/MyDrive/Colab Notebooks/Emotion/RAVDESS/audio_speech_actors_01-24/Actor_12/03-02-02-02-02-02-12.wav
happy	/content/drive/MyDrive/Colab Notebooks/Emotion/RAVDESS/audio_speech_actors_01-24/Actor_12/03-02-03-01-01-01-12.wav
happy	/content/drive/MyDrive/Colab Notebooks/Emotion/RAVDESS/audio_speech_actors_01-24/Actor_12/03-02-03-01-01-02-12.wav
happy	/content/drive/MyDrive/Colab Notebooks/Emotion/RAVDESS/audio_speech_actors_01-24/Actor_12/03-02-03-01-02-01-12.wav
happy	/content/drive/MyDrive/Colab Notebooks/Emotion/RAVDESS/audio_speech_actors_01-24/Actor_12/03-02-03-01-02-02-12.wav
happy	/content/drive/MyDrive/Colab Notebooks/Emotion/RAVDESS/audio_speech_actors_01-24/Actor_12/03-02-03-02-01-01-12.wav
happy	/content/drive/MyDrive/Colab Notebooks/Emotion/RAVDESS/audio_speech_actors_01-24/Actor_12/03-02-03-02-01-02-12.wav
happy	/content/drive/MyDrive/Colab Notebooks/Emotion/RAVDESS/audio_speech_actors_01-24/Actor_12/03-02-03-02-02-01-12.wav
happy	/content/drive/MyDrive/Colab Notebooks/Emotion/RAVDESS/audio_speech_actors_01-24/Actor_12/03-02-03-02-02-02-12.wav
sad	/content/drive/MyDrive/Colab Notebooks/Emotion/RAVDESS/audio_speech_actors_01-24/Actor_12/03-02-04-01-01-01-12.wav
sad	/content/drive/MyDrive/Colab Notebooks/Emotion/RAVDESS/audio_speech_actors_01-24/Actor_12/03-02-04-01-01-02-12.wav
sad	/content/drive/MyDrive/Colab Notebooks/Emotion/RAVDESS/audio_speech_actors_01-24/Actor_12/03-02-04-01-02-01-12.wav
sad	/content/drive/MyDrive/Colab Notebooks/Emotion/RAVDESS/audio_speech_actors_01-24/Actor_12/03-02-04-01-02-02-12.wav
sad	/content/drive/MyDrive/Colab Notebooks/Emotion/RAVDESS/audio_speech_actors_01-24/Actor_12/03-02-04-02-01-01-12.wav
sad	/content/drive/MyDrive/Colab Notebooks/Emotion/RAVDESS/audio_speech_actors_01-24/Actor_12/03-02-04-02-01-02-12.wav
sad	/content/drive/MyDrive/Colab Notebooks/Emotion/RAVDESS/audio_speech_actors_01-24/Actor_12/03-02-04-02-02-01-12.wav
sad	/content/drive/MyDrive/Colab Notebooks/Emotion/RAVDESS/audio_speech_actors_01-24/Actor_12/03-02-04-02-02-02-12.wav
angry	/content/drive/MyDrive/Colab Notebooks/Emotion/RAVDESS/audio_speech_actors_01-24/Actor_12/03-02-05-01-01-01-12.wav
angry	/content/drive/MyDrive/Colab Notebooks/Emotion/RAVDESS/audio_speech_actors_01-24/Actor_12/03-02-05-01-01-02-12.wav
angry	/content/drive/MyDrive/Colab Notebooks/Emotion/RAVDESS/audio_speech_actors_01-24/Actor_12/03-02-05-01-02-01-12.wav
angry	/content/drive/MyDrive/Colab Notebooks/Emotion/RAVDESS/audio_speech_actors_01-24/Actor_12/03-02-05-01-02-02-12.wav
angry	/content/drive/MyDrive/Colab Notebooks/Emotion/RAVDESS/audio_speech_actors_01-24/Actor_12/03-02-05-02-01-01-12.wav
angry	/content/drive/MyDrive/Colab Notebooks/Emotion/RAVDESS/audio_speech_actors_01-24/Actor_12/03-02-05-02-01-02-12.wav
angry	/content/drive/MyDrive/Colab Notebooks/Emotion/RAVDESS/audio_speech_actors_01-24/Actor_12/03-02-05-02-02-01-12.wav
angry	/content/drive/MyDrive/Colab Notebooks/Emotion/RAVDESS/audio_speech_actors_01-24/Actor_12/03-02-05-02-02-02-12.wav
fear	/content/drive/MyDrive/Colab Notebooks/Emotion/RAVDESS/audio_speech_actors_01-24/Actor_12/03-02-06-01-01-01-12.wav
fear	/content/drive/MyDrive/Colab Notebooks/Emotion/RAVDESS/audio_speech_actors_01-24/Actor_12/03-02-06-01-01-02-12.wav
fear	/content/drive/MyDrive/Colab Notebooks/Emotion/RAVDESS/audio_speech_actors_01-24/Actor_12/03-02-06-01-02-01-12.wav
fear	/content/drive/MyDrive/Colab Notebooks/Emotion/RAVDESS/audio_speech_actors_01-24/Actor_12/03-02-06-01-02-02-12.wav
fear	/content/drive/MyDrive/Colab Notebooks/Emotion/RAVDESS/audio_speech_actors_01-24/Actor_12/03-02-06-02-01-01-12.wav
fear	/content/drive/MyDrive/Colab Notebooks/Emotion/RAVDESS/audio_speech_actors_01-24/Actor_12/03-02-06-02-01-02-12.wav
fear	/content/drive/MyDrive/Colab Notebooks/Emotion/RAVDESS/audio_speech_actors_01-24/Actor_12/03-02-06-02-02-01-12.wav
fear	/content/drive/MyDrive/Colab Notebooks/Emotion/RAVDESS/audio_speech_actors_01-24/Actor_12/03-02-06-02-02-02-12.wav
angry	/content/drive/MyDrive/Colab Notebooks/Emotion/RAVDESS/audio_speech_actors_01-24/Actor_17/03-02-05-01-02-02-17.wav
sad	/content/drive/MyDrive/Colab Notebooks/Emotion/RAVDESS/audio_speech_actors_01-24/Actor_17/03-02-04-02-02-02-17.wav
angry	/content/drive/MyDrive/Colab Notebooks/Emotion/RAVDESS/audio_speech_actors_01-24/Actor_17/03-02-05-01-01-01-17.wav
happy	/content/drive/MyDrive/Colab Notebooks/Emotion/RAVDESS/audio_speech_actors_01-24/Actor_17/03-02-03-02-02-01-17.wav
happy	/content/drive/MyDrive/Colab Notebooks/Emotion/RAVDESS/audio_speech_actors_01-24/Actor_17/03-02-03-02-01-01-17.wav
happy	/content/drive/MyDrive/Colab Notebooks/Emotion/RAVDESS/audio_speech_actors_01-24/Actor_17/03-02-03-01-02-02-17.wav
happy	/content/drive/MyDrive/Colab Notebooks/Emotion/RAVDESS/audio_speech_actors_01-24/Actor_17/03-02-03-02-01-02-17.wav
happy	/content/drive/MyDrive/Colab Notebooks/Emotion/RAVDESS/audio_speech_actors_01-24/Actor_17/03-02-03-01-02-01-17.wav
fear	/content/drive/MyDrive/Colab Notebooks/Emotion/RAVDESS/audio_speech_actors_01-24/Actor_17/03-02-06-01-02-02-17.wav
fear	/content/drive/MyDrive/Colab Notebooks/Emotion/RAVDESS/audio_speech_actors_01-24/Actor_17/03-02-06-02-01-01-17.wav
fear	/content/drive/MyDrive/Colab Notebooks/Emotion/RAVDESS/audio_speech_actors_01-24/Actor_17/03-02-06-02-01-02-17.wav
calm	/content/drive/MyDrive/Colab Notebooks/Emotion/RAVDESS/audio_speech_actors_01-24/Actor_17/03-02-02-01-01-01-17.wav
sad	/content/drive/MyDrive/Colab Notebooks/Emotion/RAVDESS/audio_speech_actors_01-24/Actor_17/03-02-04-02-01-02-17.wav
sad	/content/drive/MyDrive/Colab Notebooks/Emotion/RAVDESS/audio_speech_actors_01-24/Actor_17/03-02-04-02-02-01-17.wav
neutral	/content/drive/MyDrive/Colab Notebooks/Emotion/RAVDESS/audio_speech_actors_01-24/Actor_17/03-02-01-01-02-02-17.wav
neutral	/content/drive/MyDrive/Colab Notebooks/Emotion/RAVDESS/audio_speech_actors_01-24/Actor_17/03-02-01-01-01-02-17.wav
neutral	/content/drive/MyDrive/Colab Notebooks/Emotion/RAVDESS/audio_speech_actors_01-24/Actor_17/03-02-01-01-02-01-17.wav
neutral	/content/drive/MyDrive/Colab Notebooks/Emotion/RAVDESS/audio_speech_actors_01-24/Actor_17/03-02-01-01-01-01-17.wav
happy	/content/drive/MyDrive/Colab Notebooks/Emotion/RAVDESS/audio_speech_actors_01-24/Actor_17/03-02-03-01-01-02-17.wav
happy	/content/drive/MyDrive/Colab Notebooks/Emotion/RAVDESS/audio_speech_actors_01-24/Actor_17/03-02-03-01-01-01-17.wav
calm	/content/drive/MyDrive/Colab Notebooks/Emotion/RAVDESS/audio_speech_actors_01-24/Actor_17/03-02-02-02-02-02-17.wav
fear	/content/drive/MyDrive/Colab Notebooks/Emotion/RAVDESS/audio_speech_actors_01-24/Actor_17/03-02-06-01-02-01-17.wav
sad	/content/drive/MyDrive/Colab Notebooks/Emotion/RAVDESS/audio_speech_actors_01-24/Actor_17/03-02-04-02-01-01-17.wav
calm	/content/drive/MyDrive/Colab Notebooks/Emotion/RAVDESS/audio_speech_actors_01-24/Actor_17/03-02-02-02-02-01-17.wav
calm	/content/drive/MyDrive/Colab Notebooks/Emotion/RAVDESS/audio_speech_actors_01-24/Actor_17/03-02-02-01-01-02-17.wav
calm	/content/drive/MyDrive/Colab Notebooks/Emotion/RAVDESS/audio_speech_actors_01-24/Actor_17/03-02-02-01-02-01-17.wav
calm	/content/drive/MyDrive/Colab Notebooks/Emotion/RAVDESS/audio_speech_actors_01-24/Actor_17/03-02-02-01-02-02-17.wav
calm	/content/drive/MyDrive/Colab Notebooks/Emotion/RAVDESS/audio_speech_actors_01-24/Actor_17/03-02-02-02-01-01-17.wav
calm	/content/drive/MyDrive/Colab Notebooks/Emotion/RAVDESS/audio_speech_actors_01-24/Actor_17/03-02-02-02-01-02-17.wav
happy	/content/drive/MyDrive/Colab Notebooks/Emotion/RAVDESS/audio_speech_actors_01-24/Actor_17/03-02-03-02-02-02-17.wav
sad	/content/drive/MyDrive/Colab Notebooks/Emotion/RAVDESS/audio_speech_actors_01-24/Actor_17/03-02-04-01-01-01-17.wav
sad	/content/drive/MyDrive/Colab Notebooks/Emotion/RAVDESS/audio_speech_actors_01-24/Actor_17/03-02-04-01-01-02-17.wav
sad	/content/drive/MyDrive/Colab Notebooks/Emotion/RAVDESS/audio_speech_actors_01-24/Actor_17/03-02-04-01-02-01-17.wav
sad	/content/drive/MyDrive/Colab Notebooks/Emotion/RAVDESS/audio_speech_actors_01-24/Actor_17/03-02-04-01-02-02-17.wav
angry	/content/drive/MyDrive/Colab Notebooks/Emotion/RAVDESS/audio_speech_actors_01-24/Actor_17/03-02-05-01-01-02-17.wav
angry	/content/drive/MyDrive/Colab Notebooks/Emotion/RAVDESS/audio_speech_actors_01-24/Actor_17/03-02-05-01-02-01-17.wav
angry	/content/drive/MyDrive/Colab Notebooks/Emotion/RAVDESS/audio_speech_actors_01-24/Actor_17/03-02-05-02-01-01-17.wav
angry	/content/drive/MyDrive/Colab Notebooks/Emotion/RAVDESS/audio_speech_actors_01-24/Actor_17/03-02-05-02-01-02-17.wav
angry	/content/drive/MyDrive/Colab Notebooks/Emotion/RAVDESS/audio_speech_actors_01-24/Actor_17/03-02-05-02-02-01-17.wav
angry	/content/drive/MyDrive/Colab Notebooks/Emotion/RAVDESS/audio_speech_actors_01-24/Actor_17/03-02-05-02-02-02-17.wav
fear	/content/drive/MyDrive/Colab Notebooks/Emotion/RAVDESS/audio_speech_actors_01-24/Actor_17/03-02-06-01-01-01-17.wav
fear	/content/drive/MyDrive/Colab Notebooks/Emotion/RAVDESS/audio_speech_actors_01-24/Actor_17/03-02-06-01-01-02-17.wav
sad	/content/drive/MyDrive/Colab Notebooks/Emotion/RAVDESS/audio_speech_actors_01-24/Actor_14/03-02-04-02-02-02-14.wav
sad	/content/drive/MyDrive/Colab Notebooks/Emotion/RAVDESS/audio_speech_actors_01-24/Actor_14/03-02-04-02-01-01-14.wav
sad	/content/drive/MyDrive/Colab Notebooks/Emotion/RAVDESS/audio_speech_actors_01-24/Actor_14/03-02-04-02-02-01-14.wav
angry	/content/drive/MyDrive/Colab Notebooks/Emotion/RAVDESS/audio_speech_actors_01-24/Actor_14/03-02-05-01-01-01-14.wav
sad	/content/drive/MyDrive/Colab Notebooks/Emotion/RAVDESS/audio_speech_actors_01-24/Actor_14/03-02-04-02-01-02-14.wav
sad	/content/drive/MyDrive/Colab Notebooks/Emotion/RAVDESS/audio_speech_actors_01-24/Actor_14/03-02-04-01-02-02-14.wav
sad	/content/drive/MyDrive/Colab Notebooks/Emotion/RAVDESS/audio_speech_actors_01-24/Actor_14/03-02-04-01-02-01-14.wav
sad	/content/drive/MyDrive/Colab Notebooks/Emotion/RAVDESS/audio_speech_actors_01-24/Actor_14/03-02-04-01-01-02-14.wav
sad	/content/drive/MyDrive/Colab Notebooks/Emotion/RAVDESS/audio_speech_actors_01-24/Actor_14/03-02-04-01-01-01-14.wav
happy	/content/drive/MyDrive/Colab Notebooks/Emotion/RAVDESS/audio_speech_actors_01-24/Actor_14/03-02-03-02-01-02-14.wav
happy	/content/drive/MyDrive/Colab Notebooks/Emotion/RAVDESS/audio_speech_actors_01-24/Actor_14/03-02-03-01-02-02-14.wav
happy	/content/drive/MyDrive/Colab Notebooks/Emotion/RAVDESS/audio_speech_actors_01-24/Actor_14/03-02-03-02-01-01-14.wav
happy	/content/drive/MyDrive/Colab Notebooks/Emotion/RAVDESS/audio_speech_actors_01-24/Actor_14/03-02-03-02-02-01-14.wav
happy	/content/drive/MyDrive/Colab Notebooks/Emotion/RAVDESS/audio_speech_actors_01-24/Actor_14/03-02-03-02-02-02-14.wav
happy	/content/drive/MyDrive/Colab Notebooks/Emotion/RAVDESS/audio_speech_actors_01-24/Actor_14/03-02-03-01-02-01-14.wav
fear	/content/drive/MyDrive/Colab Notebooks/Emotion/RAVDESS/audio_speech_actors_01-24/Actor_14/03-02-06-02-02-02-14.wav
happy	/content/drive/MyDrive/Colab Notebooks/Emotion/RAVDESS/audio_speech_actors_01-24/Actor_14/03-02-03-01-01-02-14.wav
fear	/content/drive/MyDrive/Colab Notebooks/Emotion/RAVDESS/audio_speech_actors_01-24/Actor_14/03-02-06-02-01-02-14.wav
fear	/content/drive/MyDrive/Colab Notebooks/Emotion/RAVDESS/audio_speech_actors_01-24/Actor_14/03-02-06-01-02-02-14.wav
fear	/content/drive/MyDrive/Colab Notebooks/Emotion/RAVDESS/audio_speech_actors_01-24/Actor_14/03-02-06-01-02-01-14.wav
calm	/content/drive/MyDrive/Colab Notebooks/Emotion/RAVDESS/audio_speech_actors_01-24/Actor_14/03-02-02-02-02-01-14.wav
calm	/content/drive/MyDrive/Colab Notebooks/Emotion/RAVDESS/audio_speech_actors_01-24/Actor_14/03-02-02-02-02-02-14.wav
happy	/content/drive/MyDrive/Colab Notebooks/Emotion/RAVDESS/audio_speech_actors_01-24/Actor_14/03-02-03-01-01-01-14.wav
calm	/content/drive/MyDrive/Colab Notebooks/Emotion/RAVDESS/audio_speech_actors_01-24/Actor_14/03-02-02-02-01-02-14.wav
fear	/content/drive/MyDrive/Colab Notebooks/Emotion/RAVDESS/audio_speech_actors_01-24/Actor_14/03-02-06-02-01-01-14.wav
fear	/content/drive/MyDrive/Colab Notebooks/Emotion/RAVDESS/audio_speech_actors_01-24/Actor_14/03-02-06-01-01-01-14.wav
fear	/content/drive/MyDrive/Colab Notebooks/Emotion/RAVDESS/audio_speech_actors_01-24/Actor_14/03-02-06-01-01-02-14.wav
angry	/content/drive/MyDrive/Colab Notebooks/Emotion/RAVDESS/audio_speech_actors_01-24/Actor_14/03-02-05-02-02-02-14.wav
angry	/content/drive/MyDrive/Colab Notebooks/Emotion/RAVDESS/audio_speech_actors_01-24/Actor_14/03-02-05-02-01-02-14.wav
calm	/content/drive/MyDrive/Colab Notebooks/Emotion/RAVDESS/audio_speech_actors_01-24/Actor_14/03-02-02-02-01-01-14.wav
calm	/content/drive/MyDrive/Colab Notebooks/Emotion/RAVDESS/audio_speech_actors_01-24/Actor_14/03-02-02-01-02-02-14.wav
calm	/content/drive/MyDrive/Colab Notebooks/Emotion/RAVDESS/audio_speech_actors_01-24/Actor_14/03-02-02-01-02-01-14.wav
calm	/content/drive/MyDrive/Colab Notebooks/Emotion/RAVDESS/audio_speech_actors_01-24/Actor_14/03-02-02-01-01-02-14.wav
angry	/content/drive/MyDrive/Colab Notebooks/Emotion/RAVDESS/audio_speech_actors_01-24/Actor_14/03-02-05-02-02-01-14.wav
fear	/content/drive/MyDrive/Colab Notebooks/Emotion/RAVDESS/audio_speech_actors_01-24/Actor_14/03-02-06-02-02-01-14.wav
neutral	/content/drive/MyDrive/Colab Notebooks/Emotion/RAVDESS/audio_speech_actors_01-24/Actor_14/03-02-01-01-01-02-14.wav
neutral	/content/drive/MyDrive/Colab Notebooks/Emotion/RAVDESS/audio_speech_actors_01-24/Actor_14/03-02-01-01-02-01-14.wav
neutral	/content/drive/MyDrive/Colab Notebooks/Emotion/RAVDESS/audio_speech_actors_01-24/Actor_14/03-02-01-01-02-02-14.wav
calm	/content/drive/MyDrive/Colab Notebooks/Emotion/RAVDESS/audio_speech_actors_01-24/Actor_14/03-02-02-01-01-01-14.wav
neutral	/content/drive/MyDrive/Colab Notebooks/Emotion/RAVDESS/audio_speech_actors_01-24/Actor_14/03-02-01-01-01-01-14.wav
angry	/content/drive/MyDrive/Colab Notebooks/Emotion/RAVDESS/audio_speech_actors_01-24/Actor_14/03-02-05-01-02-02-14.wav
angry	/content/drive/MyDrive/Colab Notebooks/Emotion/RAVDESS/audio_speech_actors_01-24/Actor_14/03-02-05-01-01-02-14.wav
angry	/content/drive/MyDrive/Colab Notebooks/Emotion/RAVDESS/audio_speech_actors_01-24/Actor_14/03-02-05-01-02-01-14.wav
angry	/content/drive/MyDrive/Colab Notebooks/Emotion/RAVDESS/audio_speech_actors_01-24/Actor_14/03-02-05-02-01-01-14.wav
fear	/content/drive/MyDrive/Colab Notebooks/Emotion/RAVDESS/audio_speech_actors_01-24/Actor_16/03-02-06-01-01-02-16.wav
angry	/content/drive/MyDrive/Colab Notebooks/Emotion/RAVDESS/audio_speech_actors_01-24/Actor_16/03-02-05-02-02-02-16.wav
fear	/content/drive/MyDrive/Colab Notebooks/Emotion/RAVDESS/audio_speech_actors_01-24/Actor_16/03-02-06-01-01-01-16.wav
angry	/content/drive/MyDrive/Colab Notebooks/Emotion/RAVDESS/audio_speech_actors_01-24/Actor_16/03-02-05-02-02-01-16.wav
angry	/content/drive/MyDrive/Colab Notebooks/Emotion/RAVDESS/audio_speech_actors_01-24/Actor_16/03-02-05-02-01-01-16.wav
angry	/content/drive/MyDrive/Colab Notebooks/Emotion/RAVDESS/audio_speech_actors_01-24/Actor_16/03-02-05-01-02-01-16.wav
angry	/content/drive/MyDrive/Colab Notebooks/Emotion/RAVDESS/audio_speech_actors_01-24/Actor_16/03-02-05-01-02-02-16.wav
angry	/content/drive/MyDrive/Colab Notebooks/Emotion/RAVDESS/audio_speech_actors_01-24/Actor_16/03-02-05-02-01-02-16.wav
happy	/content/drive/MyDrive/Colab Notebooks/Emotion/RAVDESS/audio_speech_actors_01-24/Actor_16/03-02-03-01-01-02-16.wav
fear	/content/drive/MyDrive/Colab Notebooks/Emotion/RAVDESS/audio_speech_actors_01-24/Actor_16/03-02-06-02-02-02-16.wav
fear	/content/drive/MyDrive/Colab Notebooks/Emotion/RAVDESS/audio_speech_actors_01-24/Actor_16/03-02-06-02-01-02-16.wav
fear	/content/drive/MyDrive/Colab Notebooks/Emotion/RAVDESS/audio_speech_actors_01-24/Actor_16/03-02-06-02-02-01-16.wav
sad	/content/drive/MyDrive/Colab Notebooks/Emotion/RAVDESS/audio_speech_actors_01-24/Actor_16/03-02-04-02-02-02-16.wav
angry	/content/drive/MyDrive/Colab Notebooks/Emotion/RAVDESS/audio_speech_actors_01-24/Actor_16/03-02-05-01-01-01-16.wav
angry	/content/drive/MyDrive/Colab Notebooks/Emotion/RAVDESS/audio_speech_actors_01-24/Actor_16/03-02-05-01-01-02-16.wav
sad	/content/drive/MyDrive/Colab Notebooks/Emotion/RAVDESS/audio_speech_actors_01-24/Actor_16/03-02-04-02-02-01-16.wav
fear	/content/drive/MyDrive/Colab Notebooks/Emotion/RAVDESS/audio_speech_actors_01-24/Actor_16/03-02-06-02-01-01-16.wav
happy	/content/drive/MyDrive/Colab Notebooks/Emotion/RAVDESS/audio_speech_actors_01-24/Actor_16/03-02-03-02-01-01-16.wav
happy	/content/drive/MyDrive/Colab Notebooks/Emotion/RAVDESS/audio_speech_actors_01-24/Actor_16/03-02-03-01-01-01-16.wav
neutral	/content/drive/MyDrive/Colab Notebooks/Emotion/RAVDESS/audio_speech_actors_01-24/Actor_16/03-02-01-01-01-01-16.wav
neutral	/content/drive/MyDrive/Colab Notebooks/Emotion/RAVDESS/audio_speech_actors_01-24/Actor_16/03-02-01-01-01-02-16.wav
neutral	/content/drive/MyDrive/Colab Notebooks/Emotion/RAVDESS/audio_speech_actors_01-24/Actor_16/03-02-01-01-02-01-16.wav
neutral	/content/drive/MyDrive/Colab Notebooks/Emotion/RAVDESS/audio_speech_actors_01-24/Actor_16/03-02-01-01-02-02-16.wav
calm	/content/drive/MyDrive/Colab Notebooks/Emotion/RAVDESS/audio_speech_actors_01-24/Actor_16/03-02-02-01-01-01-16.wav
calm	/content/drive/MyDrive/Colab Notebooks/Emotion/RAVDESS/audio_speech_actors_01-24/Actor_16/03-02-02-01-01-02-16.wav
calm	/content/drive/MyDrive/Colab Notebooks/Emotion/RAVDESS/audio_speech_actors_01-24/Actor_16/03-02-02-01-02-01-16.wav
calm	/content/drive/MyDrive/Colab Notebooks/Emotion/RAVDESS/audio_speech_actors_01-24/Actor_16/03-02-02-01-02-02-16.wav
calm	/content/drive/MyDrive/Colab Notebooks/Emotion/RAVDESS/audio_speech_actors_01-24/Actor_16/03-02-02-02-01-01-16.wav
calm	/content/drive/MyDrive/Colab Notebooks/Emotion/RAVDESS/audio_speech_actors_01-24/Actor_16/03-02-02-02-01-02-16.wav
calm	/content/drive/MyDrive/Colab Notebooks/Emotion/RAVDESS/audio_speech_actors_01-24/Actor_16/03-02-02-02-02-01-16.wav
calm	/content/drive/MyDrive/Colab Notebooks/Emotion/RAVDESS/audio_speech_actors_01-24/Actor_16/03-02-02-02-02-02-16.wav
happy	/content/drive/MyDrive/Colab Notebooks/Emotion/RAVDESS/audio_speech_actors_01-24/Actor_16/03-02-03-01-02-01-16.wav
happy	/content/drive/MyDrive/Colab Notebooks/Emotion/RAVDESS/audio_speech_actors_01-24/Actor_16/03-02-03-01-02-02-16.wav
happy	/content/drive/MyDrive/Colab Notebooks/Emotion/RAVDESS/audio_speech_actors_01-24/Actor_16/03-02-03-02-01-02-16.wav
happy	/content/drive/MyDrive/Colab Notebooks/Emotion/RAVDESS/audio_speech_actors_01-24/Actor_16/03-02-03-02-02-01-16.wav
happy	/content/drive/MyDrive/Colab Notebooks/Emotion/RAVDESS/audio_speech_actors_01-24/Actor_16/03-02-03-02-02-02-16.wav
sad	/content/drive/MyDrive/Colab Notebooks/Emotion/RAVDESS/audio_speech_actors_01-24/Actor_16/03-02-04-01-01-01-16.wav
sad	/content/drive/MyDrive/Colab Notebooks/Emotion/RAVDESS/audio_speech_actors_01-24/Actor_16/03-02-04-01-01-02-16.wav
sad	/content/drive/MyDrive/Colab Notebooks/Emotion/RAVDESS/audio_speech_actors_01-24/Actor_16/03-02-04-01-02-01-16.wav
sad	/content/drive/MyDrive/Colab Notebooks/Emotion/RAVDESS/audio_speech_actors_01-24/Actor_16/03-02-04-01-02-02-16.wav
sad	/content/drive/MyDrive/Colab Notebooks/Emotion/RAVDESS/audio_speech_actors_01-24/Actor_16/03-02-04-02-01-01-16.wav
sad	/content/drive/MyDrive/Colab Notebooks/Emotion/RAVDESS/audio_speech_actors_01-24/Actor_16/03-02-04-02-01-02-16.wav
fear	/content/drive/MyDrive/Colab Notebooks/Emotion/RAVDESS/audio_speech_actors_01-24/Actor_16/03-02-06-01-02-01-16.wav
fear	/content/drive/MyDrive/Colab Notebooks/Emotion/RAVDESS/audio_speech_actors_01-24/Actor_16/03-02-06-01-02-02-16.wav
fear	/content/drive/MyDrive/Colab Notebooks/Emotion/RAVDESS/audio_speech_actors_01-24/Actor_15/03-02-06-02-02-01-15.wav
angry	/content/drive/MyDrive/Colab Notebooks/Emotion/RAVDESS/audio_speech_actors_01-24/Actor_15/03-02-05-02-02-01-15.wav
happy	/content/drive/MyDrive/Colab Notebooks/Emotion/RAVDESS/audio_speech_actors_01-24/Actor_15/03-02-03-02-02-02-15.wav
happy	/content/drive/MyDrive/Colab Notebooks/Emotion/RAVDESS/audio_speech_actors_01-24/Actor_15/03-02-03-01-02-01-15.wav
happy	/content/drive/MyDrive/Colab Notebooks/Emotion/RAVDESS/audio_speech_actors_01-24/Actor_15/03-02-03-01-01-01-15.wav
happy	/content/drive/MyDrive/Colab Notebooks/Emotion/RAVDESS/audio_speech_actors_01-24/Actor_15/03-02-03-01-01-02-15.wav
angry	/content/drive/MyDrive/Colab Notebooks/Emotion/RAVDESS/audio_speech_actors_01-24/Actor_15/03-02-05-02-01-01-15.wav
angry	/content/drive/MyDrive/Colab Notebooks/Emotion/RAVDESS/audio_speech_actors_01-24/Actor_15/03-02-05-02-01-02-15.wav
angry	/content/drive/MyDrive/Colab Notebooks/Emotion/RAVDESS/audio_speech_actors_01-24/Actor_15/03-02-05-01-01-02-15.wav
angry	/content/drive/MyDrive/Colab Notebooks/Emotion/RAVDESS/audio_speech_actors_01-24/Actor_15/03-02-05-01-02-01-15.wav
angry	/content/drive/MyDrive/Colab Notebooks/Emotion/RAVDESS/audio_speech_actors_01-24/Actor_15/03-02-05-01-02-02-15.wav
calm	/content/drive/MyDrive/Colab Notebooks/Emotion/RAVDESS/audio_speech_actors_01-24/Actor_15/03-02-02-02-01-02-15.wav
calm	/content/drive/MyDrive/Colab Notebooks/Emotion/RAVDESS/audio_speech_actors_01-24/Actor_15/03-02-02-02-02-02-15.wav
calm	/content/drive/MyDrive/Colab Notebooks/Emotion/RAVDESS/audio_speech_actors_01-24/Actor_15/03-02-02-02-02-01-15.wav
calm	/content/drive/MyDrive/Colab Notebooks/Emotion/RAVDESS/audio_speech_actors_01-24/Actor_15/03-02-02-02-01-01-15.wav
angry	/content/drive/MyDrive/Colab Notebooks/Emotion/RAVDESS/audio_speech_actors_01-24/Actor_15/03-02-05-01-01-01-15.wav
calm	/content/drive/MyDrive/Colab Notebooks/Emotion/RAVDESS/audio_speech_actors_01-24/Actor_15/03-02-02-01-02-01-15.wav
calm	/content/drive/MyDrive/Colab Notebooks/Emotion/RAVDESS/audio_speech_actors_01-24/Actor_15/03-02-02-01-01-02-15.wav
calm	/content/drive/MyDrive/Colab Notebooks/Emotion/RAVDESS/audio_speech_actors_01-24/Actor_15/03-02-02-01-02-02-15.wav
calm	/content/drive/MyDrive/Colab Notebooks/Emotion/RAVDESS/audio_speech_actors_01-24/Actor_15/03-02-02-01-01-01-15.wav
neutral	/content/drive/MyDrive/Colab Notebooks/Emotion/RAVDESS/audio_speech_actors_01-24/Actor_15/03-02-01-01-02-01-15.wav
neutral	/content/drive/MyDrive/Colab Notebooks/Emotion/RAVDESS/audio_speech_actors_01-24/Actor_15/03-02-01-01-01-02-15.wav
neutral	/content/drive/MyDrive/Colab Notebooks/Emotion/RAVDESS/audio_speech_actors_01-24/Actor_15/03-02-01-01-02-02-15.wav
neutral	/content/drive/MyDrive/Colab Notebooks/Emotion/RAVDESS/audio_speech_actors_01-24/Actor_15/03-02-01-01-01-01-15.wav
happy	/content/drive/MyDrive/Colab Notebooks/Emotion/RAVDESS/audio_speech_actors_01-24/Actor_15/03-02-03-01-02-02-15.wav
happy	/content/drive/MyDrive/Colab Notebooks/Emotion/RAVDESS/audio_speech_actors_01-24/Actor_15/03-02-03-02-01-01-15.wav
happy	/content/drive/MyDrive/Colab Notebooks/Emotion/RAVDESS/audio_speech_actors_01-24/Actor_15/03-02-03-02-01-02-15.wav
happy	/content/drive/MyDrive/Colab Notebooks/Emotion/RAVDESS/audio_speech_actors_01-24/Actor_15/03-02-03-02-02-01-15.wav
sad	/content/drive/MyDrive/Colab Notebooks/Emotion/RAVDESS/audio_speech_actors_01-24/Actor_15/03-02-04-01-01-01-15.wav
sad	/content/drive/MyDrive/Colab Notebooks/Emotion/RAVDESS/audio_speech_actors_01-24/Actor_15/03-02-04-01-01-02-15.wav
sad	/content/drive/MyDrive/Colab Notebooks/Emotion/RAVDESS/audio_speech_actors_01-24/Actor_15/03-02-04-01-02-01-15.wav
sad	/content/drive/MyDrive/Colab Notebooks/Emotion/RAVDESS/audio_speech_actors_01-24/Actor_15/03-02-04-01-02-02-15.wav
sad	/content/drive/MyDrive/Colab Notebooks/Emotion/RAVDESS/audio_speech_actors_01-24/Actor_15/03-02-04-02-01-01-15.wav
sad	/content/drive/MyDrive/Colab Notebooks/Emotion/RAVDESS/audio_speech_actors_01-24/Actor_15/03-02-04-02-01-02-15.wav
sad	/content/drive/MyDrive/Colab Notebooks/Emotion/RAVDESS/audio_speech_actors_01-24/Actor_15/03-02-04-02-02-01-15.wav
sad	/content/drive/MyDrive/Colab Notebooks/Emotion/RAVDESS/audio_speech_actors_01-24/Actor_15/03-02-04-02-02-02-15.wav
angry	/content/drive/MyDrive/Colab Notebooks/Emotion/RAVDESS/audio_speech_actors_01-24/Actor_15/03-02-05-02-02-02-15.wav
fear	/content/drive/MyDrive/Colab Notebooks/Emotion/RAVDESS/audio_speech_actors_01-24/Actor_15/03-02-06-01-01-01-15.wav
fear	/content/drive/MyDrive/Colab Notebooks/Emotion/RAVDESS/audio_speech_actors_01-24/Actor_15/03-02-06-01-01-02-15.wav
fear	/content/drive/MyDrive/Colab Notebooks/Emotion/RAVDESS/audio_speech_actors_01-24/Actor_15/03-02-06-01-02-01-15.wav
fear	/content/drive/MyDrive/Colab Notebooks/Emotion/RAVDESS/audio_speech_actors_01-24/Actor_15/03-02-06-01-02-02-15.wav
fear	/content/drive/MyDrive/Colab Notebooks/Emotion/RAVDESS/audio_speech_actors_01-24/Actor_15/03-02-06-02-01-01-15.wav
fear	/content/drive/MyDrive/Colab Notebooks/Emotion/RAVDESS/audio_speech_actors_01-24/Actor_15/03-02-06-02-01-02-15.wav
fear	/content/drive/MyDrive/Colab Notebooks/Emotion/RAVDESS/audio_speech_actors_01-24/Actor_15/03-02-06-02-02-02-15.wav
sad	/content/drive/MyDrive/Colab Notebooks/Emotion/CREMA-D//AudioWAV/1035_TIE_SAD_XX.wav
angry	/content/drive/MyDrive/Colab Notebooks/Emotion/CREMA-D//AudioWAV/1035_TSI_ANG_XX.wav
disgust	/content/drive/MyDrive/Colab Notebooks/Emotion/CREMA-D//AudioWAV/1035_TSI_DIS_XX.wav
happy	/content/drive/MyDrive/Colab Notebooks/Emotion/CREMA-D//AudioWAV/1035_TAI_HAP_XX.wav
neutral	/content/drive/MyDrive/Colab Notebooks/Emotion/CREMA-D//AudioWAV/1035_TAI_NEU_XX.wav
sad	/content/drive/MyDrive/Colab Notebooks/Emotion/CREMA-D//AudioWAV/1035_TAI_SAD_XX.wav
happy	/content/drive/MyDrive/Colab Notebooks/Emotion/CREMA-D//AudioWAV/1036_TAI_HAP_XX.wav
angry	/content/drive/MyDrive/Colab Notebooks/Emotion/CREMA-D//AudioWAV/1036_TAI_ANG_XX.wav
neutral	/content/drive/MyDrive/Colab Notebooks/Emotion/CREMA-D//AudioWAV/1036_MTI_NEU_XX.wav
happy	/content/drive/MyDrive/Colab Notebooks/Emotion/CREMA-D//AudioWAV/1036_MTI_HAP_XX.wav
sad	/content/drive/MyDrive/Colab Notebooks/Emotion/CREMA-D//AudioWAV/1036_MTI_SAD_XX.wav
disgust	/content/drive/MyDrive/Colab Notebooks/Emotion/CREMA-D//AudioWAV/1036_TAI_DIS_XX.wav
fear	/content/drive/MyDrive/Colab Notebooks/Emotion/CREMA-D//AudioWAV/1036_TAI_FEA_XX.wav
fear	/content/drive/MyDrive/Colab Notebooks/Emotion/CREMA-D//AudioWAV/1036_MTI_FEA_XX.wav
happy	/content/drive/MyDrive/Colab Notebooks/Emotion/CREMA-D//AudioWAV/1036_IWW_HAP_XX.wav
angry	/content/drive/MyDrive/Colab Notebooks/Emotion/CREMA-D//AudioWAV/1036_MTI_ANG_XX.wav
sad	/content/drive/MyDrive/Colab Notebooks/Emotion/CREMA-D//AudioWAV/1036_IWW_SAD_XX.wav
disgust	/content/drive/MyDrive/Colab Notebooks/Emotion/CREMA-D//AudioWAV/1036_MTI_DIS_XX.wav
neutral	/content/drive/MyDrive/Colab Notebooks/Emotion/CREMA-D//AudioWAV/1033_IEO_NEU_XX.wav
neutral	/content/drive/MyDrive/Colab Notebooks/Emotion/CREMA-D//AudioWAV/1036_IWW_NEU_XX.wav
fear	/content/drive/MyDrive/Colab Notebooks/Emotion/CREMA-D//AudioWAV/1036_IWW_FEA_XX.wav
happy	/content/drive/MyDrive/Colab Notebooks/Emotion/CREMA-D//AudioWAV/1036_IWL_HAP_XX.wav
sad	/content/drive/MyDrive/Colab Notebooks/Emotion/CREMA-D//AudioWAV/1036_IWL_SAD_XX.wav
fear	/content/drive/MyDrive/Colab Notebooks/Emotion/CREMA-D//AudioWAV/1036_IWL_FEA_XX.wav
neutral	/content/drive/MyDrive/Colab Notebooks/Emotion/CREMA-D//AudioWAV/1036_IWL_NEU_XX.wav
angry	/content/drive/MyDrive/Colab Notebooks/Emotion/CREMA-D//AudioWAV/1036_IWW_ANG_XX.wav
disgust	/content/drive/MyDrive/Colab Notebooks/Emotion/CREMA-D//AudioWAV/1036_IWW_DIS_XX.wav
disgust	/content/drive/MyDrive/Colab Notebooks/Emotion/CREMA-D//AudioWAV/1036_IWL_DIS_XX.wav
angry	/content/drive/MyDrive/Colab Notebooks/Emotion/CREMA-D//AudioWAV/1033_IEO_ANG_MD.wav
angry	/content/drive/MyDrive/Colab Notebooks/Emotion/CREMA-D//AudioWAV/1036_IWL_ANG_XX.wav
disgust	/content/drive/MyDrive/Colab Notebooks/Emotion/CREMA-D//AudioWAV/1036_IEO_DIS_HI.wav
disgust	/content/drive/MyDrive/Colab Notebooks/Emotion/CREMA-D//AudioWAV/1036_IEO_DIS_MD.wav
sad	/content/drive/MyDrive/Colab Notebooks/Emotion/CREMA-D//AudioWAV/1033_WSI_SAD_XX.wav
disgust	/content/drive/MyDrive/Colab Notebooks/Emotion/CREMA-D//AudioWAV/1033_IEO_DIS_LO.wav
fear	/content/drive/MyDrive/Colab Notebooks/Emotion/CREMA-D//AudioWAV/1037_IEO_FEA_HI.wav
disgust	/content/drive/MyDrive/Colab Notebooks/Emotion/CREMA-D//AudioWAV/1037_IEO_DIS_LO.wav
disgust	/content/drive/MyDrive/Colab Notebooks/Emotion/CREMA-D//AudioWAV/1037_IEO_DIS_MD.wav
disgust	/content/drive/MyDrive/Colab Notebooks/Emotion/CREMA-D//AudioWAV/1036_IEO_DIS_LO.wav
fear	/content/drive/MyDrive/Colab Notebooks/Emotion/CREMA-D//AudioWAV/1036_IOM_FEA_XX.wav
happy	/content/drive/MyDrive/Colab Notebooks/Emotion/CREMA-D//AudioWAV/1036_IOM_HAP_XX.wav
disgust	/content/drive/MyDrive/Colab Notebooks/Emotion/CREMA-D//AudioWAV/1036_IOM_DIS_XX.wav
neutral	/content/drive/MyDrive/Colab Notebooks/Emotion/CREMA-D//AudioWAV/1033_WSI_NEU_XX.wav
angry	/content/drive/MyDrive/Colab Notebooks/Emotion/CREMA-D//AudioWAV/1036_IOM_ANG_XX.wav
sad	/content/drive/MyDrive/Colab Notebooks/Emotion/CREMA-D//AudioWAV/1036_IEO_SAD_MD.wav
angry	/content/drive/MyDrive/Colab Notebooks/Emotion/CREMA-D//AudioWAV/1036_IEO_ANG_MD.wav
angry	/content/drive/MyDrive/Colab Notebooks/Emotion/CREMA-D//AudioWAV/1036_IEO_ANG_LO.wav
sad	/content/drive/MyDrive/Colab Notebooks/Emotion/CREMA-D//AudioWAV/1036_IEO_SAD_LO.wav
happy	/content/drive/MyDrive/Colab Notebooks/Emotion/CREMA-D//AudioWAV/1036_IEO_HAP_HI.wav
neutral	/content/drive/MyDrive/Colab Notebooks/Emotion/CREMA-D//AudioWAV/1036_IEO_NEU_XX.wav
happy	/content/drive/MyDrive/Colab Notebooks/Emotion/CREMA-D//AudioWAV/1036_IEO_HAP_MD.wav
happy	/content/drive/MyDrive/Colab Notebooks/Emotion/CREMA-D//AudioWAV/1036_IEO_HAP_LO.wav
sad	/content/drive/MyDrive/Colab Notebooks/Emotion/CREMA-D//AudioWAV/1036_IEO_SAD_HI.wav
angry	/content/drive/MyDrive/Colab Notebooks/Emotion/CREMA-D//AudioWAV/1036_IEO_ANG_HI.wav
disgust	/content/drive/MyDrive/Colab Notebooks/Emotion/CREMA-D//AudioWAV/1036_DFA_DIS_XX.wav
happy	/content/drive/MyDrive/Colab Notebooks/Emotion/CREMA-D//AudioWAV/1036_DFA_HAP_XX.wav
fear	/content/drive/MyDrive/Colab Notebooks/Emotion/CREMA-D//AudioWAV/1036_DFA_FEA_XX.wav
angry	/content/drive/MyDrive/Colab Notebooks/Emotion/CREMA-D//AudioWAV/1036_DFA_ANG_XX.wav
neutral	/content/drive/MyDrive/Colab Notebooks/Emotion/CREMA-D//AudioWAV/1036_DFA_NEU_XX.wav
fear	/content/drive/MyDrive/Colab Notebooks/Emotion/CREMA-D//AudioWAV/1036_IEO_FEA_MD.wav
fear	/content/drive/MyDrive/Colab Notebooks/Emotion/CREMA-D//AudioWAV/1036_IEO_FEA_HI.wav
disgust	/content/drive/MyDrive/Colab Notebooks/Emotion/CREMA-D//AudioWAV/1037_IEO_DIS_HI.wav
angry	/content/drive/MyDrive/Colab Notebooks/Emotion/CREMA-D//AudioWAV/1037_IEO_ANG_MD.wav
sad	/content/drive/MyDrive/Colab Notebooks/Emotion/CREMA-D//AudioWAV/1036_DFA_SAD_XX.wav
sad	/content/drive/MyDrive/Colab Notebooks/Emotion/CREMA-D//AudioWAV/1035_WSI_SAD_XX.wav
disgust	/content/drive/MyDrive/Colab Notebooks/Emotion/CREMA-D//AudioWAV/1035_WSI_DIS_XX.wav
happy	/content/drive/MyDrive/Colab Notebooks/Emotion/CREMA-D//AudioWAV/1035_WSI_HAP_XX.wav
fear	/content/drive/MyDrive/Colab Notebooks/Emotion/CREMA-D//AudioWAV/1035_WSI_FEA_XX.wav
fear	/content/drive/MyDrive/Colab Notebooks/Emotion/CREMA-D//AudioWAV/1036_ITS_FEA_XX.wav
sad	/content/drive/MyDrive/Colab Notebooks/Emotion/CREMA-D//AudioWAV/1036_ITS_SAD_XX.wav
happy	/content/drive/MyDrive/Colab Notebooks/Emotion/CREMA-D//AudioWAV/1036_ITS_HAP_XX.wav
fear	/content/drive/MyDrive/Colab Notebooks/Emotion/CREMA-D//AudioWAV/1036_IEO_FEA_LO.wav
angry	/content/drive/MyDrive/Colab Notebooks/Emotion/CREMA-D//AudioWAV/1037_IEO_ANG_LO.wav
happy	/content/drive/MyDrive/Colab Notebooks/Emotion/CREMA-D//AudioWAV/1037_DFA_HAP_XX.wav
neutral	/content/drive/MyDrive/Colab Notebooks/Emotion/CREMA-D//AudioWAV/1037_DFA_NEU_XX.wav
fear	/content/drive/MyDrive/Colab Notebooks/Emotion/CREMA-D//AudioWAV/1037_DFA_FEA_XX.wav
sad	/content/drive/MyDrive/Colab Notebooks/Emotion/CREMA-D//AudioWAV/1037_DFA_SAD_XX.wav
disgust	/content/drive/MyDrive/Colab Notebooks/Emotion/CREMA-D//AudioWAV/1037_DFA_DIS_XX.wav
angry	/content/drive/MyDrive/Colab Notebooks/Emotion/CREMA-D//AudioWAV/1033_IEO_ANG_HI.wav
neutral	/content/drive/MyDrive/Colab Notebooks/Emotion/CREMA-D//AudioWAV/1036_ITS_NEU_XX.wav
neutral	/content/drive/MyDrive/Colab Notebooks/Emotion/CREMA-D//AudioWAV/1035_WSI_NEU_XX.wav
angry	/content/drive/MyDrive/Colab Notebooks/Emotion/CREMA-D//AudioWAV/1035_WSI_ANG_XX.wav
neutral	/content/drive/MyDrive/Colab Notebooks/Emotion/CREMA-D//AudioWAV/1035_TSI_NEU_XX.wav
fear	/content/drive/MyDrive/Colab Notebooks/Emotion/CREMA-D//AudioWAV/1035_TSI_FEA_XX.wav
happy	/content/drive/MyDrive/Colab Notebooks/Emotion/CREMA-D//AudioWAV/1035_TSI_HAP_XX.wav
sad	/content/drive/MyDrive/Colab Notebooks/Emotion/CREMA-D//AudioWAV/1035_TSI_SAD_XX.wav
sad	/content/drive/MyDrive/Colab Notebooks/Emotion/CREMA-D//AudioWAV/1033_DFA_SAD_XX.wav
angry	/content/drive/MyDrive/Colab Notebooks/Emotion/CREMA-D//AudioWAV/1037_IEO_ANG_HI.wav
angry	/content/drive/MyDrive/Colab Notebooks/Emotion/CREMA-D//AudioWAV/1037_DFA_ANG_XX.wav
disgust	/content/drive/MyDrive/Colab Notebooks/Emotion/CREMA-D//AudioWAV/1036_ITS_DIS_XX.wav
angry	/content/drive/MyDrive/Colab Notebooks/Emotion/CREMA-D//AudioWAV/1036_ITS_ANG_XX.wav
neutral	/content/drive/MyDrive/Colab Notebooks/Emotion/CREMA-D//AudioWAV/1036_ITH_NEU_XX.wav
disgust	/content/drive/MyDrive/Colab Notebooks/Emotion/CREMA-D//AudioWAV/1036_ITH_DIS_XX.wav
happy	/content/drive/MyDrive/Colab Notebooks/Emotion/CREMA-D//AudioWAV/1036_ITH_HAP_XX.wav
sad	/content/drive/MyDrive/Colab Notebooks/Emotion/CREMA-D//AudioWAV/1036_ITH_SAD_XX.wav
fear	/content/drive/MyDrive/Colab Notebooks/Emotion/CREMA-D//AudioWAV/1036_ITH_FEA_XX.wav
angry	/content/drive/MyDrive/Colab Notebooks/Emotion/CREMA-D//AudioWAV/1036_ITH_ANG_XX.wav
neutral	/content/drive/MyDrive/Colab Notebooks/Emotion/CREMA-D//AudioWAV/1036_IOM_NEU_XX.wav
sad	/content/drive/MyDrive/Colab Notebooks/Emotion/CREMA-D//AudioWAV/1036_IOM_SAD_XX.wav
happy	/content/drive/MyDrive/Colab Notebooks/Emotion/CREMA-D//AudioWAV/1033_WSI_HAP_XX.wav
sad	/content/drive/MyDrive/Colab Notebooks/Emotion/CREMA-D//AudioWAV/1036_WSI_SAD_XX.wav
fear	/content/drive/MyDrive/Colab Notebooks/Emotion/CREMA-D//AudioWAV/1036_WSI_FEA_XX.wav
neutral	/content/drive/MyDrive/Colab Notebooks/Emotion/CREMA-D//AudioWAV/1036_WSI_NEU_XX.wav
happy	/content/drive/MyDrive/Colab Notebooks/Emotion/CREMA-D//AudioWAV/1036_WSI_HAP_XX.wav
angry	/content/drive/MyDrive/Colab Notebooks/Emotion/CREMA-D//AudioWAV/1037_WSI_ANG_XX.wav
disgust	/content/drive/MyDrive/Colab Notebooks/Emotion/CREMA-D//AudioWAV/1037_WSI_DIS_XX.wav
fear	/content/drive/MyDrive/Colab Notebooks/Emotion/CREMA-D//AudioWAV/1037_IWW_FEA_XX.wav
fear	/content/drive/MyDrive/Colab Notebooks/Emotion/CREMA-D//AudioWAV/1037_ITS_FEA_XX.wav
sad	/content/drive/MyDrive/Colab Notebooks/Emotion/CREMA-D//AudioWAV/1037_TSI_SAD_XX.wav
angry	/content/drive/MyDrive/Colab Notebooks/Emotion/CREMA-D//AudioWAV/1037_TSI_ANG_XX.wav
sad	/content/drive/MyDrive/Colab Notebooks/Emotion/CREMA-D//AudioWAV/1037_TIE_SAD_XX.wav
disgust	/content/drive/MyDrive/Colab Notebooks/Emotion/CREMA-D//AudioWAV/1037_TSI_DIS_XX.wav
fear	/content/drive/MyDrive/Colab Notebooks/Emotion/CREMA-D//AudioWAV/1037_TSI_FEA_XX.wav
happy	/content/drive/MyDrive/Colab Notebooks/Emotion/CREMA-D//AudioWAV/1037_TSI_HAP_XX.wav
fear	/content/drive/MyDrive/Colab Notebooks/Emotion/CREMA-D//AudioWAV/1037_IWL_FEA_XX.wav
neutral	/content/drive/MyDrive/Colab Notebooks/Emotion/CREMA-D//AudioWAV/1037_IWL_NEU_XX.wav
sad	/content/drive/MyDrive/Colab Notebooks/Emotion/CREMA-D//AudioWAV/1037_IWL_SAD_XX.wav
happy	/content/drive/MyDrive/Colab Notebooks/Emotion/CREMA-D//AudioWAV/1037_IWL_HAP_XX.wav
angry	/content/drive/MyDrive/Colab Notebooks/Emotion/CREMA-D//AudioWAV/1037_IWW_ANG_XX.wav
disgust	/content/drive/MyDrive/Colab Notebooks/Emotion/CREMA-D//AudioWAV/1037_IWW_DIS_XX.wav
disgust	/content/drive/MyDrive/Colab Notebooks/Emotion/CREMA-D//AudioWAV/1037_IWL_DIS_XX.wav
neutral	/content/drive/MyDrive/Colab Notebooks/Emotion/CREMA-D//AudioWAV/1037_ITH_NEU_XX.wav
happy	/content/drive/MyDrive/Colab Notebooks/Emotion/CREMA-D//AudioWAV/1037_ITH_HAP_XX.wav
fear	/content/drive/MyDrive/Colab Notebooks/Emotion/CREMA-D//AudioWAV/1037_ITH_FEA_XX.wav
sad	/content/drive/MyDrive/Colab Notebooks/Emotion/CREMA-D//AudioWAV/1037_ITH_SAD_XX.wav
disgust	/content/drive/MyDrive/Colab Notebooks/Emotion/CREMA-D//AudioWAV/1037_ITH_DIS_XX.wav
angry	/content/drive/MyDrive/Colab Notebooks/Emotion/CREMA-D//AudioWAV/1037_ITS_ANG_XX.wav
disgust	/content/drive/MyDrive/Colab Notebooks/Emotion/CREMA-D//AudioWAV/1037_ITS_DIS_XX.wav
angry	/content/drive/MyDrive/Colab Notebooks/Emotion/CREMA-D//AudioWAV/1037_IWL_ANG_XX.wav
disgust	/content/drive/MyDrive/Colab Notebooks/Emotion/CREMA-D//AudioWAV/1037_TIE_DIS_XX.wav
fear	/content/drive/MyDrive/Colab Notebooks/Emotion/CREMA-D//AudioWAV/1037_TIE_FEA_XX.wav
angry	/content/drive/MyDrive/Colab Notebooks/Emotion/CREMA-D//AudioWAV/1037_TIE_ANG_XX.wav
sad	/content/drive/MyDrive/Colab Notebooks/Emotion/CREMA-D//AudioWAV/1037_TAI_SAD_XX.wav
disgust	/content/drive/MyDrive/Colab Notebooks/Emotion/CREMA-D//AudioWAV/1033_IEO_DIS_MD.wav
happy	/content/drive/MyDrive/Colab Notebooks/Emotion/CREMA-D//AudioWAV/1037_IOM_HAP_XX.wav
disgust	/content/drive/MyDrive/Colab Notebooks/Emotion/CREMA-D//AudioWAV/1036_WSI_DIS_XX.wav
angry	/content/drive/MyDrive/Colab Notebooks/Emotion/CREMA-D//AudioWAV/1036_WSI_ANG_XX.wav
fear	/content/drive/MyDrive/Colab Notebooks/Emotion/CREMA-D//AudioWAV/1033_IEO_FEA_MD.wav
angry	/content/drive/MyDrive/Colab Notebooks/Emotion/CREMA-D//AudioWAV/1037_ITH_ANG_XX.wav
neutral	/content/drive/MyDrive/Colab Notebooks/Emotion/CREMA-D//AudioWAV/1037_TAI_NEU_XX.wav
sad	/content/drive/MyDrive/Colab Notebooks/Emotion/CREMA-D//AudioWAV/1036_TSI_SAD_XX.wav
disgust	/content/drive/MyDrive/Colab Notebooks/Emotion/CREMA-D//AudioWAV/1036_TSI_DIS_XX.wav
happy	/content/drive/MyDrive/Colab Notebooks/Emotion/CREMA-D//AudioWAV/1036_TSI_HAP_XX.wav
sad	/content/drive/MyDrive/Colab Notebooks/Emotion/CREMA-D//AudioWAV/1036_TIE_SAD_XX.wav
angry	/content/drive/MyDrive/Colab Notebooks/Emotion/CREMA-D//AudioWAV/1036_TSI_ANG_XX.wav
fear	/content/drive/MyDrive/Colab Notebooks/Emotion/CREMA-D//AudioWAV/1036_TSI_FEA_XX.wav
angry	/content/drive/MyDrive/Colab Notebooks/Emotion/CREMA-D//AudioWAV/1033_IEO_ANG_LO.wav
angry	/content/drive/MyDrive/Colab Notebooks/Emotion/CREMA-D//AudioWAV/1037_TAI_ANG_XX.wav
neutral	/content/drive/MyDrive/Colab Notebooks/Emotion/CREMA-D//AudioWAV/1037_MTI_NEU_XX.wav
fear	/content/drive/MyDrive/Colab Notebooks/Emotion/CREMA-D//AudioWAV/1037_TAI_FEA_XX.wav
disgust	/content/drive/MyDrive/Colab Notebooks/Emotion/CREMA-D//AudioWAV/1037_TAI_DIS_XX.wav
sad	/content/drive/MyDrive/Colab Notebooks/Emotion/CREMA-D//AudioWAV/1037_MTI_SAD_XX.wav
happy	/content/drive/MyDrive/Colab Notebooks/Emotion/CREMA-D//AudioWAV/1037_TAI_HAP_XX.wav
happy	/content/drive/MyDrive/Colab Notebooks/Emotion/CREMA-D//AudioWAV/1037_MTI_HAP_XX.wav
neutral	/content/drive/MyDrive/Colab Notebooks/Emotion/CREMA-D//AudioWAV/1037_TSI_NEU_XX.wav
neutral	/content/drive/MyDrive/Colab Notebooks/Emotion/CREMA-D//AudioWAV/1037_TIE_NEU_XX.wav
angry	/content/drive/MyDrive/Colab Notebooks/Emotion/CREMA-D//AudioWAV/1037_IOM_ANG_XX.wav
fear	/content/drive/MyDrive/Colab Notebooks/Emotion/CREMA-D//AudioWAV/1037_IOM_FEA_XX.wav
disgust	/content/drive/MyDrive/Colab Notebooks/Emotion/CREMA-D//AudioWAV/1037_IOM_DIS_XX.wav
neutral	/content/drive/MyDrive/Colab Notebooks/Emotion/CREMA-D//AudioWAV/1036_TSI_NEU_XX.wav
neutral	/content/drive/MyDrive/Colab Notebooks/Emotion/CREMA-D//AudioWAV/1036_TIE_NEU_XX.wav
happy	/content/drive/MyDrive/Colab Notebooks/Emotion/CREMA-D//AudioWAV/1037_TIE_HAP_XX.wav
fear	/content/drive/MyDrive/Colab Notebooks/Emotion/CREMA-D//AudioWAV/1037_MTI_FEA_XX.wav
fear	/content/drive/MyDrive/Colab Notebooks/Emotion/CREMA-D//AudioWAV/1036_TIE_FEA_XX.wav
angry	/content/drive/MyDrive/Colab Notebooks/Emotion/CREMA-D//AudioWAV/1036_TIE_ANG_XX.wav
disgust	/content/drive/MyDrive/Colab Notebooks/Emotion/CREMA-D//AudioWAV/1036_TIE_DIS_XX.wav
neutral	/content/drive/MyDrive/Colab Notebooks/Emotion/CREMA-D//AudioWAV/1037_IOM_NEU_XX.wav
happy	/content/drive/MyDrive/Colab Notebooks/Emotion/CREMA-D//AudioWAV/1036_TIE_HAP_XX.wav
sad	/content/drive/MyDrive/Colab Notebooks/Emotion/CREMA-D//AudioWAV/1037_IEO_SAD_MD.wav
neutral	/content/drive/MyDrive/Colab Notebooks/Emotion/CREMA-D//AudioWAV/1037_IEO_NEU_XX.wav
sad	/content/drive/MyDrive/Colab Notebooks/Emotion/CREMA-D//AudioWAV/1037_IEO_SAD_HI.wav
happy	/content/drive/MyDrive/Colab Notebooks/Emotion/CREMA-D//AudioWAV/1037_IEO_HAP_MD.wav
happy	/content/drive/MyDrive/Colab Notebooks/Emotion/CREMA-D//AudioWAV/1037_IEO_HAP_LO.wav
sad	/content/drive/MyDrive/Colab Notebooks/Emotion/CREMA-D//AudioWAV/1036_TAI_SAD_XX.wav
neutral	/content/drive/MyDrive/Colab Notebooks/Emotion/CREMA-D//AudioWAV/1036_TAI_NEU_XX.wav
sad	/content/drive/MyDrive/Colab Notebooks/Emotion/CREMA-D//AudioWAV/1037_IEO_SAD_LO.wav
happy	/content/drive/MyDrive/Colab Notebooks/Emotion/CREMA-D//AudioWAV/1037_IEO_HAP_HI.wav
fear	/content/drive/MyDrive/Colab Notebooks/Emotion/CREMA-D//AudioWAV/1037_IEO_FEA_LO.wav
fear	/content/drive/MyDrive/Colab Notebooks/Emotion/CREMA-D//AudioWAV/1033_IEO_FEA_LO.wav
fear	/content/drive/MyDrive/Colab Notebooks/Emotion/CREMA-D//AudioWAV/1037_IEO_FEA_MD.wav
fear	/content/drive/MyDrive/Colab Notebooks/Emotion/CREMA-D//AudioWAV/1034_IOM_FEA_XX.wav
disgust	/content/drive/MyDrive/Colab Notebooks/Emotion/CREMA-D//AudioWAV/1033_IEO_DIS_HI.wav
neutral	/content/drive/MyDrive/Colab Notebooks/Emotion/CREMA-D//AudioWAV/1033_DFA_NEU_XX.wav
sad	/content/drive/MyDrive/Colab Notebooks/Emotion/CREMA-D//AudioWAV/1037_IOM_SAD_XX.wav
fear	/content/drive/MyDrive/Colab Notebooks/Emotion/CREMA-D//AudioWAV/1038_IEO_FEA_MD.wav
fear	/content/drive/MyDrive/Colab Notebooks/Emotion/CREMA-D//AudioWAV/1038_IEO_FEA_LO.wav
happy	/content/drive/MyDrive/Colab Notebooks/Emotion/CREMA-D//AudioWAV/1038_TSI_HAP_XX.wav
sad	/content/drive/MyDrive/Colab Notebooks/Emotion/CREMA-D//AudioWAV/1038_ITS_SAD_XX.wav
sad	/content/drive/MyDrive/Colab Notebooks/Emotion/CREMA-D//AudioWAV/1038_ITH_SAD_XX.wav
disgust	/content/drive/MyDrive/Colab Notebooks/Emotion/CREMA-D//AudioWAV/1038_IEO_DIS_HI.wav
disgust	/content/drive/MyDrive/Colab Notebooks/Emotion/CREMA-D//AudioWAV/1038_IEO_DIS_LO.wav
angry	/content/drive/MyDrive/Colab Notebooks/Emotion/CREMA-D//AudioWAV/1038_IEO_ANG_MD.wav
angry	/content/drive/MyDrive/Colab Notebooks/Emotion/CREMA-D//AudioWAV/1038_IEO_ANG_HI.wav
angry	/content/drive/MyDrive/Colab Notebooks/Emotion/CREMA-D//AudioWAV/1038_IEO_ANG_LO.wav
fear	/content/drive/MyDrive/Colab Notebooks/Emotion/CREMA-D//AudioWAV/1034_IEO_FEA_HI.wav
disgust	/content/drive/MyDrive/Colab Notebooks/Emotion/CREMA-D//AudioWAV/1034_IEO_DIS_MD.wav
neutral	/content/drive/MyDrive/Colab Notebooks/Emotion/CREMA-D//AudioWAV/1038_IOM_NEU_XX.wav
sad	/content/drive/MyDrive/Colab Notebooks/Emotion/CREMA-D//AudioWAV/1038_IOM_SAD_XX.wav
angry	/content/drive/MyDrive/Colab Notebooks/Emotion/CREMA-D//AudioWAV/1038_ITH_ANG_XX.wav
happy	/content/drive/MyDrive/Colab Notebooks/Emotion/CREMA-D//AudioWAV/1038_IOM_HAP_XX.wav
neutral	/content/drive/MyDrive/Colab Notebooks/Emotion/CREMA-D//AudioWAV/1038_ITH_NEU_XX.wav
sad	/content/drive/MyDrive/Colab Notebooks/Emotion/CREMA-D//AudioWAV/1038_DFA_SAD_XX.wav
disgust	/content/drive/MyDrive/Colab Notebooks/Emotion/CREMA-D//AudioWAV/1038_IEO_DIS_MD.wav
fear	/content/drive/MyDrive/Colab Notebooks/Emotion/CREMA-D//AudioWAV/1038_IEO_FEA_HI.wav
angry	/content/drive/MyDrive/Colab Notebooks/Emotion/CREMA-D//AudioWAV/1034_IEO_ANG_LO.wav
sad	/content/drive/MyDrive/Colab Notebooks/Emotion/CREMA-D//AudioWAV/1037_WSI_SAD_XX.wav
disgust	/content/drive/MyDrive/Colab Notebooks/Emotion/CREMA-D//AudioWAV/1038_DFA_DIS_XX.wav
angry	/content/drive/MyDrive/Colab Notebooks/Emotion/CREMA-D//AudioWAV/1038_DFA_ANG_XX.wav
fear	/content/drive/MyDrive/Colab Notebooks/Emotion/CREMA-D//AudioWAV/1038_DFA_FEA_XX.wav
happy	/content/drive/MyDrive/Colab Notebooks/Emotion/CREMA-D//AudioWAV/1038_DFA_HAP_XX.wav
neutral	/content/drive/MyDrive/Colab Notebooks/Emotion/CREMA-D//AudioWAV/1038_DFA_NEU_XX.wav
neutral	/content/drive/MyDrive/Colab Notebooks/Emotion/CREMA-D//AudioWAV/1034_DFA_NEU_XX.wav
fear	/content/drive/MyDrive/Colab Notebooks/Emotion/CREMA-D//AudioWAV/1033_WSI_FEA_XX.wav
disgust	/content/drive/MyDrive/Colab Notebooks/Emotion/CREMA-D//AudioWAV/1034_IEO_DIS_LO.wav
happy	/content/drive/MyDrive/Colab Notebooks/Emotion/CREMA-D//AudioWAV/1034_DFA_HAP_XX.wav
angry	/content/drive/MyDrive/Colab Notebooks/Emotion/CREMA-D//AudioWAV/1034_IEO_ANG_MD.wav
sad	/content/drive/MyDrive/Colab Notebooks/Emotion/CREMA-D//AudioWAV/1034_DFA_SAD_XX.wav
angry	/content/drive/MyDrive/Colab Notebooks/Emotion/CREMA-D//AudioWAV/1034_IEO_ANG_HI.wav
angry	/content/drive/MyDrive/Colab Notebooks/Emotion/CREMA-D//AudioWAV/1034_DFA_ANG_XX.wav
fear	/content/drive/MyDrive/Colab Notebooks/Emotion/CREMA-D//AudioWAV/1034_DFA_FEA_XX.wav
happy	/content/drive/MyDrive/Colab Notebooks/Emotion/CREMA-D//AudioWAV/1033_IEO_HAP_HI.wav
fear	/content/drive/MyDrive/Colab Notebooks/Emotion/CREMA-D//AudioWAV/1033_IEO_FEA_HI.wav
happy	/content/drive/MyDrive/Colab Notebooks/Emotion/CREMA-D//AudioWAV/1033_IEO_HAP_LO.wav
disgust	/content/drive/MyDrive/Colab Notebooks/Emotion/CREMA-D//AudioWAV/1034_DFA_DIS_XX.wav
sad	/content/drive/MyDrive/Colab Notebooks/Emotion/CREMA-D//AudioWAV/1037_IWW_SAD_XX.wav
disgust	/content/drive/MyDrive/Colab Notebooks/Emotion/CREMA-D//AudioWAV/1037_MTI_DIS_XX.wav
happy	/content/drive/MyDrive/Colab Notebooks/Emotion/CREMA-D//AudioWAV/1037_IWW_HAP_XX.wav
angry	/content/drive/MyDrive/Colab Notebooks/Emotion/CREMA-D//AudioWAV/1037_MTI_ANG_XX.wav
neutral	/content/drive/MyDrive/Colab Notebooks/Emotion/CREMA-D//AudioWAV/1037_IWW_NEU_XX.wav
neutral	/content/drive/MyDrive/Colab Notebooks/Emotion/CREMA-D//AudioWAV/1037_WSI_NEU_XX.wav
fear	/content/drive/MyDrive/Colab Notebooks/Emotion/CREMA-D//AudioWAV/1037_WSI_FEA_XX.wav
happy	/content/drive/MyDrive/Colab Notebooks/Emotion/CREMA-D//AudioWAV/1037_WSI_HAP_XX.wav
sad	/content/drive/MyDrive/Colab Notebooks/Emotion/CREMA-D//AudioWAV/1037_ITS_SAD_XX.wav
neutral	/content/drive/MyDrive/Colab Notebooks/Emotion/CREMA-D//AudioWAV/1037_ITS_NEU_XX.wav
happy	/content/drive/MyDrive/Colab Notebooks/Emotion/CREMA-D//AudioWAV/1037_ITS_HAP_XX.wav
sad	/content/drive/MyDrive/Colab Notebooks/Emotion/CREMA-D//AudioWAV/1040_IEO_SAD_HI.wav
happy	/content/drive/MyDrive/Colab Notebooks/Emotion/CREMA-D//AudioWAV/1038_ITH_HAP_XX.wav
fear	/content/drive/MyDrive/Colab Notebooks/Emotion/CREMA-D//AudioWAV/1038_ITH_FEA_XX.wav
happy	/content/drive/MyDrive/Colab Notebooks/Emotion/CREMA-D//AudioWAV/1039_DFA_HAP_XX.wav
fear	/content/drive/MyDrive/Colab Notebooks/Emotion/CREMA-D//AudioWAV/1039_DFA_FEA_XX.wav
happy	/content/drive/MyDrive/Colab Notebooks/Emotion/CREMA-D//AudioWAV/1039_IEO_HAP_MD.wav
happy	/content/drive/MyDrive/Colab Notebooks/Emotion/CREMA-D//AudioWAV/1039_IEO_HAP_HI.wav
happy	/content/drive/MyDrive/Colab Notebooks/Emotion/CREMA-D//AudioWAV/1039_IEO_HAP_LO.wav
fear	/content/drive/MyDrive/Colab Notebooks/Emotion/CREMA-D//AudioWAV/1039_IEO_FEA_MD.wav
fear	/content/drive/MyDrive/Colab Notebooks/Emotion/CREMA-D//AudioWAV/1039_IEO_FEA_LO.wav
disgust	/content/drive/MyDrive/Colab Notebooks/Emotion/CREMA-D//AudioWAV/1039_TAI_DIS_XX.wav
disgust	/content/drive/MyDrive/Colab Notebooks/Emotion/CREMA-D//AudioWAV/1035_IOM_DIS_XX.wav
disgust	/content/drive/MyDrive/Colab Notebooks/Emotion/CREMA-D//AudioWAV/1034_IOM_DIS_XX.wav
angry	/content/drive/MyDrive/Colab Notebooks/Emotion/CREMA-D//AudioWAV/1034_IOM_ANG_XX.wav
happy	/content/drive/MyDrive/Colab Notebooks/Emotion/CREMA-D//AudioWAV/1039_ITH_HAP_XX.wav
fear	/content/drive/MyDrive/Colab Notebooks/Emotion/CREMA-D//AudioWAV/1039_ITH_FEA_XX.wav
angry	/content/drive/MyDrive/Colab Notebooks/Emotion/CREMA-D//AudioWAV/1039_ITH_ANG_XX.wav
disgust	/content/drive/MyDrive/Colab Notebooks/Emotion/CREMA-D//AudioWAV/1039_ITH_DIS_XX.wav
sad	/content/drive/MyDrive/Colab Notebooks/Emotion/CREMA-D//AudioWAV/1039_IOM_SAD_XX.wav
angry	/content/drive/MyDrive/Colab Notebooks/Emotion/CREMA-D//AudioWAV/1040_IEO_ANG_HI.wav
neutral	/content/drive/MyDrive/Colab Notebooks/Emotion/CREMA-D//AudioWAV/1034_IEO_NEU_XX.wav
neutral	/content/drive/MyDrive/Colab Notebooks/Emotion/CREMA-D//AudioWAV/1040_ITH_NEU_XX.wav
disgust	/content/drive/MyDrive/Colab Notebooks/Emotion/CREMA-D//AudioWAV/1039_IWW_DIS_XX.wav
neutral	/content/drive/MyDrive/Colab Notebooks/Emotion/CREMA-D//AudioWAV/1039_IOM_NEU_XX.wav
happy	/content/drive/MyDrive/Colab Notebooks/Emotion/CREMA-D//AudioWAV/1038_IWW_HAP_XX.wav
neutral	/content/drive/MyDrive/Colab Notebooks/Emotion/CREMA-D//AudioWAV/1039_TSI_NEU_XX.wav
neutral	/content/drive/MyDrive/Colab Notebooks/Emotion/CREMA-D//AudioWAV/1039_ITH_NEU_XX.wav
fear	/content/drive/MyDrive/Colab Notebooks/Emotion/CREMA-D//AudioWAV/1038_TIE_FEA_XX.wav
fear	/content/drive/MyDrive/Colab Notebooks/Emotion/CREMA-D//AudioWAV/1038_TAI_FEA_XX.wav
sad	/content/drive/MyDrive/Colab Notebooks/Emotion/CREMA-D//AudioWAV/1034_IEO_SAD_MD.wav
sad	/content/drive/MyDrive/Colab Notebooks/Emotion/CREMA-D//AudioWAV/1034_IEO_SAD_LO.wav
angry	/content/drive/MyDrive/Colab Notebooks/Emotion/CREMA-D//AudioWAV/1039_DFA_ANG_XX.wav
disgust	/content/drive/MyDrive/Colab Notebooks/Emotion/CREMA-D//AudioWAV/1039_DFA_DIS_XX.wav
fear	/content/drive/MyDrive/Colab Notebooks/Emotion/CREMA-D//AudioWAV/1039_IEO_FEA_HI.wav
disgust	/content/drive/MyDrive/Colab Notebooks/Emotion/CREMA-D//AudioWAV/1038_ITH_DIS_XX.wav
sad	/content/drive/MyDrive/Colab Notebooks/Emotion/CREMA-D//AudioWAV/1034_IEO_SAD_HI.wav
angry	/content/drive/MyDrive/Colab Notebooks/Emotion/CREMA-D//AudioWAV/1039_IOM_ANG_XX.wav
fear	/content/drive/MyDrive/Colab Notebooks/Emotion/CREMA-D//AudioWAV/1039_IOM_FEA_XX.wav
disgust	/content/drive/MyDrive/Colab Notebooks/Emotion/CREMA-D//AudioWAV/1039_IOM_DIS_XX.wav
sad	/content/drive/MyDrive/Colab Notebooks/Emotion/CREMA-D//AudioWAV/1039_IEO_SAD_MD.wav
happy	/content/drive/MyDrive/Colab Notebooks/Emotion/CREMA-D//AudioWAV/1039_IOM_HAP_XX.wav
sad	/content/drive/MyDrive/Colab Notebooks/Emotion/CREMA-D//AudioWAV/1039_IEO_SAD_LO.wav
neutral	/content/drive/MyDrive/Colab Notebooks/Emotion/CREMA-D//AudioWAV/1039_IEO_NEU_XX.wav
disgust	/content/drive/MyDrive/Colab Notebooks/Emotion/CREMA-D//AudioWAV/1038_IOM_DIS_XX.wav
fear	/content/drive/MyDrive/Colab Notebooks/Emotion/CREMA-D//AudioWAV/1038_IOM_FEA_XX.wav
angry	/content/drive/MyDrive/Colab Notebooks/Emotion/CREMA-D//AudioWAV/1038_IOM_ANG_XX.wav
happy	/content/drive/MyDrive/Colab Notebooks/Emotion/CREMA-D//AudioWAV/1034_IEO_HAP_LO.wav
happy	/content/drive/MyDrive/Colab Notebooks/Emotion/CREMA-D//AudioWAV/1034_IEO_HAP_HI.wav
sad	/content/drive/MyDrive/Colab Notebooks/Emotion/CREMA-D//AudioWAV/1038_WSI_SAD_XX.wav
disgust	/content/drive/MyDrive/Colab Notebooks/Emotion/CREMA-D//AudioWAV/1038_WSI_DIS_XX.wav
fear	/content/drive/MyDrive/Colab Notebooks/Emotion/CREMA-D//AudioWAV/1038_WSI_FEA_XX.wav
sad	/content/drive/MyDrive/Colab Notebooks/Emotion/CREMA-D//AudioWAV/1038_TSI_SAD_XX.wav
angry	/content/drive/MyDrive/Colab Notebooks/Emotion/CREMA-D//AudioWAV/1038_WSI_ANG_XX.wav
happy	/content/drive/MyDrive/Colab Notebooks/Emotion/CREMA-D//AudioWAV/1038_WSI_HAP_XX.wav
happy	/content/drive/MyDrive/Colab Notebooks/Emotion/CREMA-D//AudioWAV/1034_IEO_HAP_MD.wav
disgust	/content/drive/MyDrive/Colab Notebooks/Emotion/CREMA-D//AudioWAV/1038_IWL_DIS_XX.wav
fear	/content/drive/MyDrive/Colab Notebooks/Emotion/CREMA-D//AudioWAV/1038_IWL_FEA_XX.wav
angry	/content/drive/MyDrive/Colab Notebooks/Emotion/CREMA-D//AudioWAV/1039_IEO_ANG_MD.wav
disgust	/content/drive/MyDrive/Colab Notebooks/Emotion/CREMA-D//AudioWAV/1039_IEO_DIS_LO.wav
angry	/content/drive/MyDrive/Colab Notebooks/Emotion/CREMA-D//AudioWAV/1039_IEO_ANG_LO.wav
disgust	/content/drive/MyDrive/Colab Notebooks/Emotion/CREMA-D//AudioWAV/1039_IEO_DIS_HI.wav
disgust	/content/drive/MyDrive/Colab Notebooks/Emotion/CREMA-D//AudioWAV/1039_IEO_DIS_MD.wav
angry	/content/drive/MyDrive/Colab Notebooks/Emotion/CREMA-D//AudioWAV/1039_IEO_ANG_HI.wav
neutral	/content/drive/MyDrive/Colab Notebooks/Emotion/CREMA-D//AudioWAV/1039_DFA_NEU_XX.wav
sad	/content/drive/MyDrive/Colab Notebooks/Emotion/CREMA-D//AudioWAV/1039_IEO_SAD_HI.wav
angry	/content/drive/MyDrive/Colab Notebooks/Emotion/CREMA-D//AudioWAV/1038_IWL_ANG_XX.wav
fear	/content/drive/MyDrive/Colab Notebooks/Emotion/CREMA-D//AudioWAV/1038_ITS_FEA_XX.wav
happy	/content/drive/MyDrive/Colab Notebooks/Emotion/CREMA-D//AudioWAV/1038_ITS_HAP_XX.wav
neutral	/content/drive/MyDrive/Colab Notebooks/Emotion/CREMA-D//AudioWAV/1038_ITS_NEU_XX.wav
angry	/content/drive/MyDrive/Colab Notebooks/Emotion/CREMA-D//AudioWAV/1038_ITS_ANG_XX.wav
disgust	/content/drive/MyDrive/Colab Notebooks/Emotion/CREMA-D//AudioWAV/1038_ITS_DIS_XX.wav
happy	/content/drive/MyDrive/Colab Notebooks/Emotion/CREMA-D//AudioWAV/1038_IEO_HAP_MD.wav
neutral	/content/drive/MyDrive/Colab Notebooks/Emotion/CREMA-D//AudioWAV/1038_WSI_NEU_XX.wav
neutral	/content/drive/MyDrive/Colab Notebooks/Emotion/CREMA-D//AudioWAV/1038_TSI_NEU_XX.wav
sad	/content/drive/MyDrive/Colab Notebooks/Emotion/CREMA-D//AudioWAV/1039_DFA_SAD_XX.wav
angry	/content/drive/MyDrive/Colab Notebooks/Emotion/CREMA-D//AudioWAV/1038_MTI_ANG_XX.wav
angry	/content/drive/MyDrive/Colab Notebooks/Emotion/CREMA-D//AudioWAV/1038_IWW_ANG_XX.wav
sad	/content/drive/MyDrive/Colab Notebooks/Emotion/CREMA-D//AudioWAV/1038_IEO_SAD_MD.wav
sad	/content/drive/MyDrive/Colab Notebooks/Emotion/CREMA-D//AudioWAV/1038_IEO_SAD_LO.wav
neutral	/content/drive/MyDrive/Colab Notebooks/Emotion/CREMA-D//AudioWAV/1038_IEO_NEU_XX.wav
sad	/content/drive/MyDrive/Colab Notebooks/Emotion/CREMA-D//AudioWAV/1038_IEO_SAD_HI.wav
happy	/content/drive/MyDrive/Colab Notebooks/Emotion/CREMA-D//AudioWAV/1038_IEO_HAP_LO.wav
happy	/content/drive/MyDrive/Colab Notebooks/Emotion/CREMA-D//AudioWAV/1038_IEO_HAP_HI.wav
fear	/content/drive/MyDrive/Colab Notebooks/Emotion/CREMA-D//AudioWAV/1034_IEO_FEA_MD.wav
sad	/content/drive/MyDrive/Colab Notebooks/Emotion/CREMA-D//AudioWAV/1038_IWL_SAD_XX.wav
disgust	/content/drive/MyDrive/Colab Notebooks/Emotion/CREMA-D//AudioWAV/1038_TAI_DIS_XX.wav
fear	/content/drive/MyDrive/Colab Notebooks/Emotion/CREMA-D//AudioWAV/1034_IEO_FEA_LO.wav
disgust	/content/drive/MyDrive/Colab Notebooks/Emotion/CREMA-D//AudioWAV/1026_WSI_DIS_XX.wav
fear	/content/drive/MyDrive/Colab Notebooks/Emotion/CREMA-D//AudioWAV/1026_WSI_FEA_XX.wav
happy	/content/drive/MyDrive/Colab Notebooks/Emotion/CREMA-D//AudioWAV/1026_WSI_HAP_XX.wav
neutral	/content/drive/MyDrive/Colab Notebooks/Emotion/CREMA-D//AudioWAV/1026_WSI_NEU_XX.wav
sad	/content/drive/MyDrive/Colab Notebooks/Emotion/CREMA-D//AudioWAV/1026_WSI_SAD_XX.wav
angry	/content/drive/MyDrive/Colab Notebooks/Emotion/CREMA-D//AudioWAV/1027_DFA_ANG_XX.wav
disgust	/content/drive/MyDrive/Colab Notebooks/Emotion/CREMA-D//AudioWAV/1027_DFA_DIS_XX.wav
fear	/content/drive/MyDrive/Colab Notebooks/Emotion/CREMA-D//AudioWAV/1027_DFA_FEA_XX.wav
happy	/content/drive/MyDrive/Colab Notebooks/Emotion/CREMA-D//AudioWAV/1027_DFA_HAP_XX.wav
neutral	/content/drive/MyDrive/Colab Notebooks/Emotion/CREMA-D//AudioWAV/1027_DFA_NEU_XX.wav
sad	/content/drive/MyDrive/Colab Notebooks/Emotion/CREMA-D//AudioWAV/1027_DFA_SAD_XX.wav
angry	/content/drive/MyDrive/Colab Notebooks/Emotion/CREMA-D//AudioWAV/1027_IEO_ANG_HI.wav
angry	/content/drive/MyDrive/Colab Notebooks/Emotion/CREMA-D//AudioWAV/1027_IEO_ANG_LO.wav
angry	/content/drive/MyDrive/Colab Notebooks/Emotion/CREMA-D//AudioWAV/1027_IEO_ANG_MD.wav
disgust	/content/drive/MyDrive/Colab Notebooks/Emotion/CREMA-D//AudioWAV/1027_IEO_DIS_HI.wav
disgust	/content/drive/MyDrive/Colab Notebooks/Emotion/CREMA-D//AudioWAV/1027_IEO_DIS_LO.wav
disgust	/content/drive/MyDrive/Colab Notebooks/Emotion/CREMA-D//AudioWAV/1027_IEO_DIS_MD.wav
fear	/content/drive/MyDrive/Colab Notebooks/Emotion/CREMA-D//AudioWAV/1027_IEO_FEA_HI.wav
fear	/content/drive/MyDrive/Colab Notebooks/Emotion/CREMA-D//AudioWAV/1027_IEO_FEA_LO.wav
fear	/content/drive/MyDrive/Colab Notebooks/Emotion/CREMA-D//AudioWAV/1027_IEO_FEA_MD.wav
happy	/content/drive/MyDrive/Colab Notebooks/Emotion/CREMA-D//AudioWAV/1027_IEO_HAP_HI.wav
happy	/content/drive/MyDrive/Colab Notebooks/Emotion/CREMA-D//AudioWAV/1027_IEO_HAP_LO.wav
happy	/content/drive/MyDrive/Colab Notebooks/Emotion/CREMA-D//AudioWAV/1027_IEO_HAP_MD.wav
neutral	/content/drive/MyDrive/Colab Notebooks/Emotion/CREMA-D//AudioWAV/1027_IEO_NEU_XX.wav
sad	/content/drive/MyDrive/Colab Notebooks/Emotion/CREMA-D//AudioWAV/1027_IEO_SAD_HI.wav
sad	/content/drive/MyDrive/Colab Notebooks/Emotion/CREMA-D//AudioWAV/1027_IEO_SAD_LO.wav
sad	/content/drive/MyDrive/Colab Notebooks/Emotion/CREMA-D//AudioWAV/1027_IEO_SAD_MD.wav
angry	/content/drive/MyDrive/Colab Notebooks/Emotion/CREMA-D//AudioWAV/1027_IOM_ANG_XX.wav
disgust	/content/drive/MyDrive/Colab Notebooks/Emotion/CREMA-D//AudioWAV/1027_IOM_DIS_XX.wav
fear	/content/drive/MyDrive/Colab Notebooks/Emotion/CREMA-D//AudioWAV/1027_IOM_FEA_XX.wav
happy	/content/drive/MyDrive/Colab Notebooks/Emotion/CREMA-D//AudioWAV/1027_IOM_HAP_XX.wav
neutral	/content/drive/MyDrive/Colab Notebooks/Emotion/CREMA-D//AudioWAV/1027_IOM_NEU_XX.wav
sad	/content/drive/MyDrive/Colab Notebooks/Emotion/CREMA-D//AudioWAV/1027_IOM_SAD_XX.wav
angry	/content/drive/MyDrive/Colab Notebooks/Emotion/CREMA-D//AudioWAV/1027_ITH_ANG_XX.wav
disgust	/content/drive/MyDrive/Colab Notebooks/Emotion/CREMA-D//AudioWAV/1027_ITH_DIS_XX.wav
fear	/content/drive/MyDrive/Colab Notebooks/Emotion/CREMA-D//AudioWAV/1027_ITH_FEA_XX.wav
happy	/content/drive/MyDrive/Colab Notebooks/Emotion/CREMA-D//AudioWAV/1027_ITH_HAP_XX.wav
neutral	/content/drive/MyDrive/Colab Notebooks/Emotion/CREMA-D//AudioWAV/1027_ITH_NEU_XX.wav
sad	/content/drive/MyDrive/Colab Notebooks/Emotion/CREMA-D//AudioWAV/1027_ITH_SAD_XX.wav
angry	/content/drive/MyDrive/Colab Notebooks/Emotion/CREMA-D//AudioWAV/1027_ITS_ANG_XX.wav
disgust	/content/drive/MyDrive/Colab Notebooks/Emotion/CREMA-D//AudioWAV/1027_ITS_DIS_XX.wav
fear	/content/drive/MyDrive/Colab Notebooks/Emotion/CREMA-D//AudioWAV/1027_ITS_FEA_XX.wav
happy	/content/drive/MyDrive/Colab Notebooks/Emotion/CREMA-D//AudioWAV/1027_ITS_HAP_XX.wav
neutral	/content/drive/MyDrive/Colab Notebooks/Emotion/CREMA-D//AudioWAV/1027_ITS_NEU_XX.wav
sad	/content/drive/MyDrive/Colab Notebooks/Emotion/CREMA-D//AudioWAV/1027_ITS_SAD_XX.wav
angry	/content/drive/MyDrive/Colab Notebooks/Emotion/CREMA-D//AudioWAV/1027_IWL_ANG_XX.wav
disgust	/content/drive/MyDrive/Colab Notebooks/Emotion/CREMA-D//AudioWAV/1027_IWL_DIS_XX.wav
fear	/content/drive/MyDrive/Colab Notebooks/Emotion/CREMA-D//AudioWAV/1027_IWL_FEA_XX.wav
happy	/content/drive/MyDrive/Colab Notebooks/Emotion/CREMA-D//AudioWAV/1027_IWL_HAP_XX.wav
neutral	/content/drive/MyDrive/Colab Notebooks/Emotion/CREMA-D//AudioWAV/1027_IWL_NEU_XX.wav
sad	/content/drive/MyDrive/Colab Notebooks/Emotion/CREMA-D//AudioWAV/1027_IWL_SAD_XX.wav
angry	/content/drive/MyDrive/Colab Notebooks/Emotion/CREMA-D//AudioWAV/1027_IWW_ANG_XX.wav
disgust	/content/drive/MyDrive/Colab Notebooks/Emotion/CREMA-D//AudioWAV/1027_IWW_DIS_XX.wav
fear	/content/drive/MyDrive/Colab Notebooks/Emotion/CREMA-D//AudioWAV/1027_IWW_FEA_XX.wav
happy	/content/drive/MyDrive/Colab Notebooks/Emotion/CREMA-D//AudioWAV/1027_IWW_HAP_XX.wav
neutral	/content/drive/MyDrive/Colab Notebooks/Emotion/CREMA-D//AudioWAV/1027_IWW_NEU_XX.wav
sad	/content/drive/MyDrive/Colab Notebooks/Emotion/CREMA-D//AudioWAV/1027_IWW_SAD_XX.wav
angry	/content/drive/MyDrive/Colab Notebooks/Emotion/CREMA-D//AudioWAV/1027_MTI_ANG_XX.wav
disgust	/content/drive/MyDrive/Colab Notebooks/Emotion/CREMA-D//AudioWAV/1027_MTI_DIS_XX.wav
fear	/content/drive/MyDrive/Colab Notebooks/Emotion/CREMA-D//AudioWAV/1027_MTI_FEA_XX.wav
happy	/content/drive/MyDrive/Colab Notebooks/Emotion/CREMA-D//AudioWAV/1027_MTI_HAP_XX.wav
neutral	/content/drive/MyDrive/Colab Notebooks/Emotion/CREMA-D//AudioWAV/1027_MTI_NEU_XX.wav
sad	/content/drive/MyDrive/Colab Notebooks/Emotion/CREMA-D//AudioWAV/1027_MTI_SAD_XX.wav
angry	/content/drive/MyDrive/Colab Notebooks/Emotion/CREMA-D//AudioWAV/1027_TAI_ANG_XX.wav
disgust	/content/drive/MyDrive/Colab Notebooks/Emotion/CREMA-D//AudioWAV/1027_TAI_DIS_XX.wav
fear	/content/drive/MyDrive/Colab Notebooks/Emotion/CREMA-D//AudioWAV/1027_TAI_FEA_XX.wav
happy	/content/drive/MyDrive/Colab Notebooks/Emotion/CREMA-D//AudioWAV/1027_TAI_HAP_XX.wav
neutral	/content/drive/MyDrive/Colab Notebooks/Emotion/CREMA-D//AudioWAV/1027_TAI_NEU_XX.wav
sad	/content/drive/MyDrive/Colab Notebooks/Emotion/CREMA-D//AudioWAV/1027_TAI_SAD_XX.wav
angry	/content/drive/MyDrive/Colab Notebooks/Emotion/CREMA-D//AudioWAV/1027_TIE_ANG_XX.wav
disgust	/content/drive/MyDrive/Colab Notebooks/Emotion/CREMA-D//AudioWAV/1027_TIE_DIS_XX.wav
fear	/content/drive/MyDrive/Colab Notebooks/Emotion/CREMA-D//AudioWAV/1027_TIE_FEA_XX.wav
happy	/content/drive/MyDrive/Colab Notebooks/Emotion/CREMA-D//AudioWAV/1027_TIE_HAP_XX.wav
neutral	/content/drive/MyDrive/Colab Notebooks/Emotion/CREMA-D//AudioWAV/1027_TIE_NEU_XX.wav
sad	/content/drive/MyDrive/Colab Notebooks/Emotion/CREMA-D//AudioWAV/1027_TIE_SAD_XX.wav
angry	/content/drive/MyDrive/Colab Notebooks/Emotion/CREMA-D//AudioWAV/1027_TSI_ANG_XX.wav
disgust	/content/drive/MyDrive/Colab Notebooks/Emotion/CREMA-D//AudioWAV/1027_TSI_DIS_XX.wav
fear	/content/drive/MyDrive/Colab Notebooks/Emotion/CREMA-D//AudioWAV/1027_TSI_FEA_XX.wav
happy	/content/drive/MyDrive/Colab Notebooks/Emotion/CREMA-D//AudioWAV/1027_TSI_HAP_XX.wav
neutral	/content/drive/MyDrive/Colab Notebooks/Emotion/CREMA-D//AudioWAV/1027_TSI_NEU_XX.wav
sad	/content/drive/MyDrive/Colab Notebooks/Emotion/CREMA-D//AudioWAV/1027_TSI_SAD_XX.wav
angry	/content/drive/MyDrive/Colab Notebooks/Emotion/CREMA-D//AudioWAV/1027_WSI_ANG_XX.wav
disgust	/content/drive/MyDrive/Colab Notebooks/Emotion/CREMA-D//AudioWAV/1027_WSI_DIS_XX.wav
fear	/content/drive/MyDrive/Colab Notebooks/Emotion/CREMA-D//AudioWAV/1027_WSI_FEA_XX.wav
happy	/content/drive/MyDrive/Colab Notebooks/Emotion/CREMA-D//AudioWAV/1027_WSI_HAP_XX.wav
neutral	/content/drive/MyDrive/Colab Notebooks/Emotion/CREMA-D//AudioWAV/1027_WSI_NEU_XX.wav
sad	/content/drive/MyDrive/Colab Notebooks/Emotion/CREMA-D//AudioWAV/1027_WSI_SAD_XX.wav
angry	/content/drive/MyDrive/Colab Notebooks/Emotion/CREMA-D//AudioWAV/1028_DFA_ANG_XX.wav
disgust	/content/drive/MyDrive/Colab Notebooks/Emotion/CREMA-D//AudioWAV/1028_DFA_DIS_XX.wav
fear	/content/drive/MyDrive/Colab Notebooks/Emotion/CREMA-D//AudioWAV/1028_DFA_FEA_XX.wav
happy	/content/drive/MyDrive/Colab Notebooks/Emotion/CREMA-D//AudioWAV/1028_DFA_HAP_XX.wav
neutral	/content/drive/MyDrive/Colab Notebooks/Emotion/CREMA-D//AudioWAV/1028_DFA_NEU_XX.wav
sad	/content/drive/MyDrive/Colab Notebooks/Emotion/CREMA-D//AudioWAV/1028_DFA_SAD_XX.wav
angry	/content/drive/MyDrive/Colab Notebooks/Emotion/CREMA-D//AudioWAV/1028_IEO_ANG_HI.wav
angry	/content/drive/MyDrive/Colab Notebooks/Emotion/CREMA-D//AudioWAV/1028_IEO_ANG_LO.wav
angry	/content/drive/MyDrive/Colab Notebooks/Emotion/CREMA-D//AudioWAV/1028_IEO_ANG_MD.wav
disgust	/content/drive/MyDrive/Colab Notebooks/Emotion/CREMA-D//AudioWAV/1028_IEO_DIS_HI.wav
disgust	/content/drive/MyDrive/Colab Notebooks/Emotion/CREMA-D//AudioWAV/1028_IEO_DIS_LO.wav
disgust	/content/drive/MyDrive/Colab Notebooks/Emotion/CREMA-D//AudioWAV/1028_IEO_DIS_MD.wav
fear	/content/drive/MyDrive/Colab Notebooks/Emotion/CREMA-D//AudioWAV/1028_IEO_FEA_HI.wav
fear	/content/drive/MyDrive/Colab Notebooks/Emotion/CREMA-D//AudioWAV/1028_IEO_FEA_LO.wav
fear	/content/drive/MyDrive/Colab Notebooks/Emotion/CREMA-D//AudioWAV/1028_IEO_FEA_MD.wav
happy	/content/drive/MyDrive/Colab Notebooks/Emotion/CREMA-D//AudioWAV/1028_IEO_HAP_HI.wav
happy	/content/drive/MyDrive/Colab Notebooks/Emotion/CREMA-D//AudioWAV/1028_IEO_HAP_LO.wav
happy	/content/drive/MyDrive/Colab Notebooks/Emotion/CREMA-D//AudioWAV/1028_IEO_HAP_MD.wav
neutral	/content/drive/MyDrive/Colab Notebooks/Emotion/CREMA-D//AudioWAV/1028_IEO_NEU_XX.wav
sad	/content/drive/MyDrive/Colab Notebooks/Emotion/CREMA-D//AudioWAV/1028_IEO_SAD_HI.wav
sad	/content/drive/MyDrive/Colab Notebooks/Emotion/CREMA-D//AudioWAV/1028_IEO_SAD_LO.wav
sad	/content/drive/MyDrive/Colab Notebooks/Emotion/CREMA-D//AudioWAV/1028_IEO_SAD_MD.wav
angry	/content/drive/MyDrive/Colab Notebooks/Emotion/CREMA-D//AudioWAV/1028_IOM_ANG_XX.wav
disgust	/content/drive/MyDrive/Colab Notebooks/Emotion/CREMA-D//AudioWAV/1028_IOM_DIS_XX.wav
fear	/content/drive/MyDrive/Colab Notebooks/Emotion/CREMA-D//AudioWAV/1028_IOM_FEA_XX.wav
happy	/content/drive/MyDrive/Colab Notebooks/Emotion/CREMA-D//AudioWAV/1028_IOM_HAP_XX.wav
neutral	/content/drive/MyDrive/Colab Notebooks/Emotion/CREMA-D//AudioWAV/1028_IOM_NEU_XX.wav
sad	/content/drive/MyDrive/Colab Notebooks/Emotion/CREMA-D//AudioWAV/1028_IOM_SAD_XX.wav
angry	/content/drive/MyDrive/Colab Notebooks/Emotion/CREMA-D//AudioWAV/1028_ITH_ANG_XX.wav
disgust	/content/drive/MyDrive/Colab Notebooks/Emotion/CREMA-D//AudioWAV/1028_ITH_DIS_XX.wav
fear	/content/drive/MyDrive/Colab Notebooks/Emotion/CREMA-D//AudioWAV/1028_ITH_FEA_XX.wav
happy	/content/drive/MyDrive/Colab Notebooks/Emotion/CREMA-D//AudioWAV/1028_ITH_HAP_XX.wav
neutral	/content/drive/MyDrive/Colab Notebooks/Emotion/CREMA-D//AudioWAV/1028_ITH_NEU_XX.wav
sad	/content/drive/MyDrive/Colab Notebooks/Emotion/CREMA-D//AudioWAV/1028_ITH_SAD_XX.wav
angry	/content/drive/MyDrive/Colab Notebooks/Emotion/CREMA-D//AudioWAV/1028_ITS_ANG_XX.wav
disgust	/content/drive/MyDrive/Colab Notebooks/Emotion/CREMA-D//AudioWAV/1028_ITS_DIS_XX.wav
fear	/content/drive/MyDrive/Colab Notebooks/Emotion/CREMA-D//AudioWAV/1028_ITS_FEA_XX.wav
happy	/content/drive/MyDrive/Colab Notebooks/Emotion/CREMA-D//AudioWAV/1028_ITS_HAP_XX.wav
neutral	/content/drive/MyDrive/Colab Notebooks/Emotion/CREMA-D//AudioWAV/1028_ITS_NEU_XX.wav
sad	/content/drive/MyDrive/Colab Notebooks/Emotion/CREMA-D//AudioWAV/1028_ITS_SAD_XX.wav
angry	/content/drive/MyDrive/Colab Notebooks/Emotion/CREMA-D//AudioWAV/1028_IWL_ANG_XX.wav
disgust	/content/drive/MyDrive/Colab Notebooks/Emotion/CREMA-D//AudioWAV/1028_IWL_DIS_XX.wav
fear	/content/drive/MyDrive/Colab Notebooks/Emotion/CREMA-D//AudioWAV/1028_IWL_FEA_XX.wav
happy	/content/drive/MyDrive/Colab Notebooks/Emotion/CREMA-D//AudioWAV/1028_IWL_HAP_XX.wav
neutral	/content/drive/MyDrive/Colab Notebooks/Emotion/CREMA-D//AudioWAV/1028_IWL_NEU_XX.wav
sad	/content/drive/MyDrive/Colab Notebooks/Emotion/CREMA-D//AudioWAV/1028_IWL_SAD_XX.wav
angry	/content/drive/MyDrive/Colab Notebooks/Emotion/CREMA-D//AudioWAV/1028_IWW_ANG_XX.wav
disgust	/content/drive/MyDrive/Colab Notebooks/Emotion/CREMA-D//AudioWAV/1028_IWW_DIS_XX.wav
fear	/content/drive/MyDrive/Colab Notebooks/Emotion/CREMA-D//AudioWAV/1028_IWW_FEA_XX.wav
happy	/content/drive/MyDrive/Colab Notebooks/Emotion/CREMA-D//AudioWAV/1028_IWW_HAP_XX.wav
neutral	/content/drive/MyDrive/Colab Notebooks/Emotion/CREMA-D//AudioWAV/1028_IWW_NEU_XX.wav
sad	/content/drive/MyDrive/Colab Notebooks/Emotion/CREMA-D//AudioWAV/1028_IWW_SAD_XX.wav
angry	/content/drive/MyDrive/Colab Notebooks/Emotion/CREMA-D//AudioWAV/1028_MTI_ANG_XX.wav
disgust	/content/drive/MyDrive/Colab Notebooks/Emotion/CREMA-D//AudioWAV/1028_MTI_DIS_XX.wav
fear	/content/drive/MyDrive/Colab Notebooks/Emotion/CREMA-D//AudioWAV/1028_MTI_FEA_XX.wav
happy	/content/drive/MyDrive/Colab Notebooks/Emotion/CREMA-D//AudioWAV/1028_MTI_HAP_XX.wav
neutral	/content/drive/MyDrive/Colab Notebooks/Emotion/CREMA-D//AudioWAV/1028_MTI_NEU_XX.wav
sad	/content/drive/MyDrive/Colab Notebooks/Emotion/CREMA-D//AudioWAV/1028_MTI_SAD_XX.wav
angry	/content/drive/MyDrive/Colab Notebooks/Emotion/CREMA-D//AudioWAV/1028_TAI_ANG_XX.wav
disgust	/content/drive/MyDrive/Colab Notebooks/Emotion/CREMA-D//AudioWAV/1028_TAI_DIS_XX.wav
fear	/content/drive/MyDrive/Colab Notebooks/Emotion/CREMA-D//AudioWAV/1028_TAI_FEA_XX.wav
happy	/content/drive/MyDrive/Colab Notebooks/Emotion/CREMA-D//AudioWAV/1028_TAI_HAP_XX.wav
neutral	/content/drive/MyDrive/Colab Notebooks/Emotion/CREMA-D//AudioWAV/1028_TAI_NEU_XX.wav
sad	/content/drive/MyDrive/Colab Notebooks/Emotion/CREMA-D//AudioWAV/1028_TAI_SAD_XX.wav
angry	/content/drive/MyDrive/Colab Notebooks/Emotion/CREMA-D//AudioWAV/1028_TIE_ANG_XX.wav
disgust	/content/drive/MyDrive/Colab Notebooks/Emotion/CREMA-D//AudioWAV/1028_TIE_DIS_XX.wav
fear	/content/drive/MyDrive/Colab Notebooks/Emotion/CREMA-D//AudioWAV/1028_TIE_FEA_XX.wav
happy	/content/drive/MyDrive/Colab Notebooks/Emotion/CREMA-D//AudioWAV/1028_TIE_HAP_XX.wav
neutral	/content/drive/MyDrive/Colab Notebooks/Emotion/CREMA-D//AudioWAV/1028_TIE_NEU_XX.wav
sad	/content/drive/MyDrive/Colab Notebooks/Emotion/CREMA-D//AudioWAV/1028_TIE_SAD_XX.wav
angry	/content/drive/MyDrive/Colab Notebooks/Emotion/CREMA-D//AudioWAV/1028_TSI_ANG_XX.wav
disgust	/content/drive/MyDrive/Colab Notebooks/Emotion/CREMA-D//AudioWAV/1028_TSI_DIS_XX.wav
fear	/content/drive/MyDrive/Colab Notebooks/Emotion/CREMA-D//AudioWAV/1028_TSI_FEA_XX.wav
happy	/content/drive/MyDrive/Colab Notebooks/Emotion/CREMA-D//AudioWAV/1028_TSI_HAP_XX.wav
neutral	/content/drive/MyDrive/Colab Notebooks/Emotion/CREMA-D//AudioWAV/1028_TSI_NEU_XX.wav
sad	/content/drive/MyDrive/Colab Notebooks/Emotion/CREMA-D//AudioWAV/1028_TSI_SAD_XX.wav
angry	/content/drive/MyDrive/Colab Notebooks/Emotion/CREMA-D//AudioWAV/1028_WSI_ANG_XX.wav
disgust	/content/drive/MyDrive/Colab Notebooks/Emotion/CREMA-D//AudioWAV/1028_WSI_DIS_XX.wav
fear	/content/drive/MyDrive/Colab Notebooks/Emotion/CREMA-D//AudioWAV/1028_WSI_FEA_XX.wav
happy	/content/drive/MyDrive/Colab Notebooks/Emotion/CREMA-D//AudioWAV/1028_WSI_HAP_XX.wav
neutral	/content/drive/MyDrive/Colab Notebooks/Emotion/CREMA-D//AudioWAV/1028_WSI_NEU_XX.wav
sad	/content/drive/MyDrive/Colab Notebooks/Emotion/CREMA-D//AudioWAV/1028_WSI_SAD_XX.wav
angry	/content/drive/MyDrive/Colab Notebooks/Emotion/CREMA-D//AudioWAV/1029_DFA_ANG_XX.wav
disgust	/content/drive/MyDrive/Colab Notebooks/Emotion/CREMA-D//AudioWAV/1029_DFA_DIS_XX.wav
fear	/content/drive/MyDrive/Colab Notebooks/Emotion/CREMA-D//AudioWAV/1029_DFA_FEA_XX.wav
happy	/content/drive/MyDrive/Colab Notebooks/Emotion/CREMA-D//AudioWAV/1029_DFA_HAP_XX.wav
neutral	/content/drive/MyDrive/Colab Notebooks/Emotion/CREMA-D//AudioWAV/1029_DFA_NEU_XX.wav
sad	/content/drive/MyDrive/Colab Notebooks/Emotion/CREMA-D//AudioWAV/1029_DFA_SAD_XX.wav
angry	/content/drive/MyDrive/Colab Notebooks/Emotion/CREMA-D//AudioWAV/1029_IEO_ANG_HI.wav
angry	/content/drive/MyDrive/Colab Notebooks/Emotion/CREMA-D//AudioWAV/1029_IEO_ANG_LO.wav
angry	/content/drive/MyDrive/Colab Notebooks/Emotion/CREMA-D//AudioWAV/1029_IEO_ANG_MD.wav
disgust	/content/drive/MyDrive/Colab Notebooks/Emotion/CREMA-D//AudioWAV/1029_IEO_DIS_HI.wav
disgust	/content/drive/MyDrive/Colab Notebooks/Emotion/CREMA-D//AudioWAV/1029_IEO_DIS_LO.wav
disgust	/content/drive/MyDrive/Colab Notebooks/Emotion/CREMA-D//AudioWAV/1029_IEO_DIS_MD.wav
fear	/content/drive/MyDrive/Colab Notebooks/Emotion/CREMA-D//AudioWAV/1029_IEO_FEA_HI.wav
fear	/content/drive/MyDrive/Colab Notebooks/Emotion/CREMA-D//AudioWAV/1029_IEO_FEA_LO.wav
fear	/content/drive/MyDrive/Colab Notebooks/Emotion/CREMA-D//AudioWAV/1029_IEO_FEA_MD.wav
happy	/content/drive/MyDrive/Colab Notebooks/Emotion/CREMA-D//AudioWAV/1029_IEO_HAP_HI.wav
happy	/content/drive/MyDrive/Colab Notebooks/Emotion/CREMA-D//AudioWAV/1029_IEO_HAP_LO.wav
happy	/content/drive/MyDrive/Colab Notebooks/Emotion/CREMA-D//AudioWAV/1029_IEO_HAP_MD.wav
neutral	/content/drive/MyDrive/Colab Notebooks/Emotion/CREMA-D//AudioWAV/1029_IEO_NEU_XX.wav
sad	/content/drive/MyDrive/Colab Notebooks/Emotion/CREMA-D//AudioWAV/1029_IEO_SAD_HI.wav
sad	/content/drive/MyDrive/Colab Notebooks/Emotion/CREMA-D//AudioWAV/1029_IEO_SAD_LO.wav
sad	/content/drive/MyDrive/Colab Notebooks/Emotion/CREMA-D//AudioWAV/1029_IEO_SAD_MD.wav
angry	/content/drive/MyDrive/Colab Notebooks/Emotion/CREMA-D//AudioWAV/1029_IOM_ANG_XX.wav
disgust	/content/drive/MyDrive/Colab Notebooks/Emotion/CREMA-D//AudioWAV/1029_IOM_DIS_XX.wav
fear	/content/drive/MyDrive/Colab Notebooks/Emotion/CREMA-D//AudioWAV/1029_IOM_FEA_XX.wav
happy	/content/drive/MyDrive/Colab Notebooks/Emotion/CREMA-D//AudioWAV/1029_IOM_HAP_XX.wav
neutral	/content/drive/MyDrive/Colab Notebooks/Emotion/CREMA-D//AudioWAV/1029_IOM_NEU_XX.wav
sad	/content/drive/MyDrive/Colab Notebooks/Emotion/CREMA-D//AudioWAV/1029_IOM_SAD_XX.wav
angry	/content/drive/MyDrive/Colab Notebooks/Emotion/CREMA-D//AudioWAV/1029_ITH_ANG_XX.wav
disgust	/content/drive/MyDrive/Colab Notebooks/Emotion/CREMA-D//AudioWAV/1029_ITH_DIS_XX.wav
fear	/content/drive/MyDrive/Colab Notebooks/Emotion/CREMA-D//AudioWAV/1029_ITH_FEA_XX.wav
happy	/content/drive/MyDrive/Colab Notebooks/Emotion/CREMA-D//AudioWAV/1029_ITH_HAP_XX.wav
neutral	/content/drive/MyDrive/Colab Notebooks/Emotion/CREMA-D//AudioWAV/1029_ITH_NEU_XX.wav
sad	/content/drive/MyDrive/Colab Notebooks/Emotion/CREMA-D//AudioWAV/1029_ITH_SAD_XX.wav
angry	/content/drive/MyDrive/Colab Notebooks/Emotion/CREMA-D//AudioWAV/1029_ITS_ANG_XX.wav
disgust	/content/drive/MyDrive/Colab Notebooks/Emotion/CREMA-D//AudioWAV/1029_ITS_DIS_XX.wav
fear	/content/drive/MyDrive/Colab Notebooks/Emotion/CREMA-D//AudioWAV/1029_ITS_FEA_XX.wav
happy	/content/drive/MyDrive/Colab Notebooks/Emotion/CREMA-D//AudioWAV/1029_ITS_HAP_XX.wav
neutral	/content/drive/MyDrive/Colab Notebooks/Emotion/CREMA-D//AudioWAV/1029_ITS_NEU_XX.wav
sad	/content/drive/MyDrive/Colab Notebooks/Emotion/CREMA-D//AudioWAV/1029_ITS_SAD_XX.wav
angry	/content/drive/MyDrive/Colab Notebooks/Emotion/CREMA-D//AudioWAV/1029_IWL_ANG_XX.wav
disgust	/content/drive/MyDrive/Colab Notebooks/Emotion/CREMA-D//AudioWAV/1029_IWL_DIS_XX.wav
fear	/content/drive/MyDrive/Colab Notebooks/Emotion/CREMA-D//AudioWAV/1029_IWL_FEA_XX.wav
happy	/content/drive/MyDrive/Colab Notebooks/Emotion/CREMA-D//AudioWAV/1029_IWL_HAP_XX.wav
neutral	/content/drive/MyDrive/Colab Notebooks/Emotion/CREMA-D//AudioWAV/1029_IWL_NEU_XX.wav
sad	/content/drive/MyDrive/Colab Notebooks/Emotion/CREMA-D//AudioWAV/1029_IWL_SAD_XX.wav
angry	/content/drive/MyDrive/Colab Notebooks/Emotion/CREMA-D//AudioWAV/1029_IWW_ANG_XX.wav
disgust	/content/drive/MyDrive/Colab Notebooks/Emotion/CREMA-D//AudioWAV/1029_IWW_DIS_XX.wav
fear	/content/drive/MyDrive/Colab Notebooks/Emotion/CREMA-D//AudioWAV/1029_IWW_FEA_XX.wav
happy	/content/drive/MyDrive/Colab Notebooks/Emotion/CREMA-D//AudioWAV/1029_IWW_HAP_XX.wav
neutral	/content/drive/MyDrive/Colab Notebooks/Emotion/CREMA-D//AudioWAV/1029_IWW_NEU_XX.wav
sad	/content/drive/MyDrive/Colab Notebooks/Emotion/CREMA-D//AudioWAV/1029_IWW_SAD_XX.wav
angry	/content/drive/MyDrive/Colab Notebooks/Emotion/CREMA-D//AudioWAV/1029_MTI_ANG_XX.wav
disgust	/content/drive/MyDrive/Colab Notebooks/Emotion/CREMA-D//AudioWAV/1029_MTI_DIS_XX.wav
fear	/content/drive/MyDrive/Colab Notebooks/Emotion/CREMA-D//AudioWAV/1029_MTI_FEA_XX.wav
happy	/content/drive/MyDrive/Colab Notebooks/Emotion/CREMA-D//AudioWAV/1029_MTI_HAP_XX.wav
neutral	/content/drive/MyDrive/Colab Notebooks/Emotion/CREMA-D//AudioWAV/1029_MTI_NEU_XX.wav
sad	/content/drive/MyDrive/Colab Notebooks/Emotion/CREMA-D//AudioWAV/1029_MTI_SAD_XX.wav
angry	/content/drive/MyDrive/Colab Notebooks/Emotion/CREMA-D//AudioWAV/1029_TAI_ANG_XX.wav
disgust	/content/drive/MyDrive/Colab Notebooks/Emotion/CREMA-D//AudioWAV/1029_TAI_DIS_XX.wav
fear	/content/drive/MyDrive/Colab Notebooks/Emotion/CREMA-D//AudioWAV/1029_TAI_FEA_XX.wav
happy	/content/drive/MyDrive/Colab Notebooks/Emotion/CREMA-D//AudioWAV/1029_TAI_HAP_XX.wav
neutral	/content/drive/MyDrive/Colab Notebooks/Emotion/CREMA-D//AudioWAV/1029_TAI_NEU_XX.wav
sad	/content/drive/MyDrive/Colab Notebooks/Emotion/CREMA-D//AudioWAV/1029_TAI_SAD_XX.wav
angry	/content/drive/MyDrive/Colab Notebooks/Emotion/CREMA-D//AudioWAV/1029_TIE_ANG_XX.wav
disgust	/content/drive/MyDrive/Colab Notebooks/Emotion/CREMA-D//AudioWAV/1029_TIE_DIS_XX.wav
fear	/content/drive/MyDrive/Colab Notebooks/Emotion/CREMA-D//AudioWAV/1029_TIE_FEA_XX.wav
happy	/content/drive/MyDrive/Colab Notebooks/Emotion/CREMA-D//AudioWAV/1029_TIE_HAP_XX.wav
neutral	/content/drive/MyDrive/Colab Notebooks/Emotion/CREMA-D//AudioWAV/1029_TIE_NEU_XX.wav
sad	/content/drive/MyDrive/Colab Notebooks/Emotion/CREMA-D//AudioWAV/1029_TIE_SAD_XX.wav
angry	/content/drive/MyDrive/Colab Notebooks/Emotion/CREMA-D//AudioWAV/1029_TSI_ANG_XX.wav
disgust	/content/drive/MyDrive/Colab Notebooks/Emotion/CREMA-D//AudioWAV/1029_TSI_DIS_XX.wav
fear	/content/drive/MyDrive/Colab Notebooks/Emotion/CREMA-D//AudioWAV/1029_TSI_FEA_XX.wav
happy	/content/drive/MyDrive/Colab Notebooks/Emotion/CREMA-D//AudioWAV/1029_TSI_HAP_XX.wav
neutral	/content/drive/MyDrive/Colab Notebooks/Emotion/CREMA-D//AudioWAV/1029_TSI_NEU_XX.wav
sad	/content/drive/MyDrive/Colab Notebooks/Emotion/CREMA-D//AudioWAV/1029_TSI_SAD_XX.wav
angry	/content/drive/MyDrive/Colab Notebooks/Emotion/CREMA-D//AudioWAV/1029_WSI_ANG_XX.wav
disgust	/content/drive/MyDrive/Colab Notebooks/Emotion/CREMA-D//AudioWAV/1029_WSI_DIS_XX.wav
fear	/content/drive/MyDrive/Colab Notebooks/Emotion/CREMA-D//AudioWAV/1029_WSI_FEA_XX.wav
happy	/content/drive/MyDrive/Colab Notebooks/Emotion/CREMA-D//AudioWAV/1029_WSI_HAP_XX.wav
neutral	/content/drive/MyDrive/Colab Notebooks/Emotion/CREMA-D//AudioWAV/1029_WSI_NEU_XX.wav
sad	/content/drive/MyDrive/Colab Notebooks/Emotion/CREMA-D//AudioWAV/1029_WSI_SAD_XX.wav
angry	/content/drive/MyDrive/Colab Notebooks/Emotion/CREMA-D//AudioWAV/1030_DFA_ANG_XX.wav
disgust	/content/drive/MyDrive/Colab Notebooks/Emotion/CREMA-D//AudioWAV/1030_DFA_DIS_XX.wav
fear	/content/drive/MyDrive/Colab Notebooks/Emotion/CREMA-D//AudioWAV/1030_DFA_FEA_XX.wav
happy	/content/drive/MyDrive/Colab Notebooks/Emotion/CREMA-D//AudioWAV/1030_DFA_HAP_XX.wav
neutral	/content/drive/MyDrive/Colab Notebooks/Emotion/CREMA-D//AudioWAV/1030_DFA_NEU_XX.wav
sad	/content/drive/MyDrive/Colab Notebooks/Emotion/CREMA-D//AudioWAV/1030_DFA_SAD_XX.wav
angry	/content/drive/MyDrive/Colab Notebooks/Emotion/CREMA-D//AudioWAV/1030_IEO_ANG_HI.wav
angry	/content/drive/MyDrive/Colab Notebooks/Emotion/CREMA-D//AudioWAV/1030_IEO_ANG_LO.wav
angry	/content/drive/MyDrive/Colab Notebooks/Emotion/CREMA-D//AudioWAV/1030_IEO_ANG_MD.wav
disgust	/content/drive/MyDrive/Colab Notebooks/Emotion/CREMA-D//AudioWAV/1030_IEO_DIS_HI.wav
disgust	/content/drive/MyDrive/Colab Notebooks/Emotion/CREMA-D//AudioWAV/1030_IEO_DIS_LO.wav
disgust	/content/drive/MyDrive/Colab Notebooks/Emotion/CREMA-D//AudioWAV/1030_IEO_DIS_MD.wav
fear	/content/drive/MyDrive/Colab Notebooks/Emotion/CREMA-D//AudioWAV/1030_IEO_FEA_HI.wav
fear	/content/drive/MyDrive/Colab Notebooks/Emotion/CREMA-D//AudioWAV/1030_IEO_FEA_LO.wav
fear	/content/drive/MyDrive/Colab Notebooks/Emotion/CREMA-D//AudioWAV/1030_IEO_FEA_MD.wav
happy	/content/drive/MyDrive/Colab Notebooks/Emotion/CREMA-D//AudioWAV/1030_IEO_HAP_HI.wav
happy	/content/drive/MyDrive/Colab Notebooks/Emotion/CREMA-D//AudioWAV/1030_IEO_HAP_LO.wav
happy	/content/drive/MyDrive/Colab Notebooks/Emotion/CREMA-D//AudioWAV/1030_IEO_HAP_MD.wav
neutral	/content/drive/MyDrive/Colab Notebooks/Emotion/CREMA-D//AudioWAV/1030_IEO_NEU_XX.wav
sad	/content/drive/MyDrive/Colab Notebooks/Emotion/CREMA-D//AudioWAV/1030_IEO_SAD_HI.wav
sad	/content/drive/MyDrive/Colab Notebooks/Emotion/CREMA-D//AudioWAV/1030_IEO_SAD_LO.wav
sad	/content/drive/MyDrive/Colab Notebooks/Emotion/CREMA-D//AudioWAV/1030_IEO_SAD_MD.wav
angry	/content/drive/MyDrive/Colab Notebooks/Emotion/CREMA-D//AudioWAV/1030_IOM_ANG_XX.wav
disgust	/content/drive/MyDrive/Colab Notebooks/Emotion/CREMA-D//AudioWAV/1030_IOM_DIS_XX.wav
fear	/content/drive/MyDrive/Colab Notebooks/Emotion/CREMA-D//AudioWAV/1030_IOM_FEA_XX.wav
happy	/content/drive/MyDrive/Colab Notebooks/Emotion/CREMA-D//AudioWAV/1030_IOM_HAP_XX.wav
neutral	/content/drive/MyDrive/Colab Notebooks/Emotion/CREMA-D//AudioWAV/1030_IOM_NEU_XX.wav
sad	/content/drive/MyDrive/Colab Notebooks/Emotion/CREMA-D//AudioWAV/1030_IOM_SAD_XX.wav
angry	/content/drive/MyDrive/Colab Notebooks/Emotion/CREMA-D//AudioWAV/1030_ITH_ANG_XX.wav
disgust	/content/drive/MyDrive/Colab Notebooks/Emotion/CREMA-D//AudioWAV/1030_ITH_DIS_XX.wav
fear	/content/drive/MyDrive/Colab Notebooks/Emotion/CREMA-D//AudioWAV/1030_ITH_FEA_XX.wav
happy	/content/drive/MyDrive/Colab Notebooks/Emotion/CREMA-D//AudioWAV/1030_ITH_HAP_XX.wav
neutral	/content/drive/MyDrive/Colab Notebooks/Emotion/CREMA-D//AudioWAV/1030_ITH_NEU_XX.wav
sad	/content/drive/MyDrive/Colab Notebooks/Emotion/CREMA-D//AudioWAV/1030_ITH_SAD_XX.wav
angry	/content/drive/MyDrive/Colab Notebooks/Emotion/CREMA-D//AudioWAV/1030_ITS_ANG_XX.wav
disgust	/content/drive/MyDrive/Colab Notebooks/Emotion/CREMA-D//AudioWAV/1030_ITS_DIS_XX.wav
fear	/content/drive/MyDrive/Colab Notebooks/Emotion/CREMA-D//AudioWAV/1030_ITS_FEA_XX.wav
happy	/content/drive/MyDrive/Colab Notebooks/Emotion/CREMA-D//AudioWAV/1030_ITS_HAP_XX.wav
neutral	/content/drive/MyDrive/Colab Notebooks/Emotion/CREMA-D//AudioWAV/1030_ITS_NEU_XX.wav
sad	/content/drive/MyDrive/Colab Notebooks/Emotion/CREMA-D//AudioWAV/1030_ITS_SAD_XX.wav
angry	/content/drive/MyDrive/Colab Notebooks/Emotion/CREMA-D//AudioWAV/1030_IWL_ANG_XX.wav
disgust	/content/drive/MyDrive/Colab Notebooks/Emotion/CREMA-D//AudioWAV/1030_IWL_DIS_XX.wav
fear	/content/drive/MyDrive/Colab Notebooks/Emotion/CREMA-D//AudioWAV/1030_IWL_FEA_XX.wav
happy	/content/drive/MyDrive/Colab Notebooks/Emotion/CREMA-D//AudioWAV/1030_IWL_HAP_XX.wav
neutral	/content/drive/MyDrive/Colab Notebooks/Emotion/CREMA-D//AudioWAV/1030_IWL_NEU_XX.wav
sad	/content/drive/MyDrive/Colab Notebooks/Emotion/CREMA-D//AudioWAV/1030_IWL_SAD_XX.wav
angry	/content/drive/MyDrive/Colab Notebooks/Emotion/CREMA-D//AudioWAV/1030_IWW_ANG_XX.wav
disgust	/content/drive/MyDrive/Colab Notebooks/Emotion/CREMA-D//AudioWAV/1030_IWW_DIS_XX.wav
fear	/content/drive/MyDrive/Colab Notebooks/Emotion/CREMA-D//AudioWAV/1030_IWW_FEA_XX.wav
happy	/content/drive/MyDrive/Colab Notebooks/Emotion/CREMA-D//AudioWAV/1030_IWW_HAP_XX.wav
neutral	/content/drive/MyDrive/Colab Notebooks/Emotion/CREMA-D//AudioWAV/1030_IWW_NEU_XX.wav
sad	/content/drive/MyDrive/Colab Notebooks/Emotion/CREMA-D//AudioWAV/1030_IWW_SAD_XX.wav
angry	/content/drive/MyDrive/Colab Notebooks/Emotion/CREMA-D//AudioWAV/1030_MTI_ANG_XX.wav
disgust	/content/drive/MyDrive/Colab Notebooks/Emotion/CREMA-D//AudioWAV/1030_MTI_DIS_XX.wav
fear	/content/drive/MyDrive/Colab Notebooks/Emotion/CREMA-D//AudioWAV/1030_MTI_FEA_XX.wav
happy	/content/drive/MyDrive/Colab Notebooks/Emotion/CREMA-D//AudioWAV/1030_MTI_HAP_XX.wav
neutral	/content/drive/MyDrive/Colab Notebooks/Emotion/CREMA-D//AudioWAV/1030_MTI_NEU_XX.wav
sad	/content/drive/MyDrive/Colab Notebooks/Emotion/CREMA-D//AudioWAV/1030_MTI_SAD_XX.wav
angry	/content/drive/MyDrive/Colab Notebooks/Emotion/CREMA-D//AudioWAV/1030_TAI_ANG_XX.wav
disgust	/content/drive/MyDrive/Colab Notebooks/Emotion/CREMA-D//AudioWAV/1030_TAI_DIS_XX.wav
fear	/content/drive/MyDrive/Colab Notebooks/Emotion/CREMA-D//AudioWAV/1030_TAI_FEA_XX.wav
happy	/content/drive/MyDrive/Colab Notebooks/Emotion/CREMA-D//AudioWAV/1030_TAI_HAP_XX.wav
neutral	/content/drive/MyDrive/Colab Notebooks/Emotion/CREMA-D//AudioWAV/1030_TAI_NEU_XX.wav
sad	/content/drive/MyDrive/Colab Notebooks/Emotion/CREMA-D//AudioWAV/1030_TAI_SAD_XX.wav
angry	/content/drive/MyDrive/Colab Notebooks/Emotion/CREMA-D//AudioWAV/1030_TIE_ANG_XX.wav
disgust	/content/drive/MyDrive/Colab Notebooks/Emotion/CREMA-D//AudioWAV/1030_TIE_DIS_XX.wav
fear	/content/drive/MyDrive/Colab Notebooks/Emotion/CREMA-D//AudioWAV/1030_TIE_FEA_XX.wav
happy	/content/drive/MyDrive/Colab Notebooks/Emotion/CREMA-D//AudioWAV/1030_TIE_HAP_XX.wav
neutral	/content/drive/MyDrive/Colab Notebooks/Emotion/CREMA-D//AudioWAV/1030_TIE_NEU_XX.wav
sad	/content/drive/MyDrive/Colab Notebooks/Emotion/CREMA-D//AudioWAV/1030_TIE_SAD_XX.wav
angry	/content/drive/MyDrive/Colab Notebooks/Emotion/CREMA-D//AudioWAV/1030_TSI_ANG_XX.wav
disgust	/content/drive/MyDrive/Colab Notebooks/Emotion/CREMA-D//AudioWAV/1030_TSI_DIS_XX.wav
fear	/content/drive/MyDrive/Colab Notebooks/Emotion/CREMA-D//AudioWAV/1030_TSI_FEA_XX.wav
happy	/content/drive/MyDrive/Colab Notebooks/Emotion/CREMA-D//AudioWAV/1030_TSI_HAP_XX.wav
neutral	/content/drive/MyDrive/Colab Notebooks/Emotion/CREMA-D//AudioWAV/1030_TSI_NEU_XX.wav
sad	/content/drive/MyDrive/Colab Notebooks/Emotion/CREMA-D//AudioWAV/1030_TSI_SAD_XX.wav
angry	/content/drive/MyDrive/Colab Notebooks/Emotion/CREMA-D//AudioWAV/1030_WSI_ANG_XX.wav
disgust	/content/drive/MyDrive/Colab Notebooks/Emotion/CREMA-D//AudioWAV/1030_WSI_DIS_XX.wav
fear	/content/drive/MyDrive/Colab Notebooks/Emotion/CREMA-D//AudioWAV/1030_WSI_FEA_XX.wav
happy	/content/drive/MyDrive/Colab Notebooks/Emotion/CREMA-D//AudioWAV/1030_WSI_HAP_XX.wav
neutral	/content/drive/MyDrive/Colab Notebooks/Emotion/CREMA-D//AudioWAV/1030_WSI_NEU_XX.wav
sad	/content/drive/MyDrive/Colab Notebooks/Emotion/CREMA-D//AudioWAV/1030_WSI_SAD_XX.wav
angry	/content/drive/MyDrive/Colab Notebooks/Emotion/CREMA-D//AudioWAV/1031_DFA_ANG_XX.wav
disgust	/content/drive/MyDrive/Colab Notebooks/Emotion/CREMA-D//AudioWAV/1031_DFA_DIS_XX.wav
fear	/content/drive/MyDrive/Colab Notebooks/Emotion/CREMA-D//AudioWAV/1031_DFA_FEA_XX.wav
happy	/content/drive/MyDrive/Colab Notebooks/Emotion/CREMA-D//AudioWAV/1031_DFA_HAP_XX.wav
neutral	/content/drive/MyDrive/Colab Notebooks/Emotion/CREMA-D//AudioWAV/1031_DFA_NEU_XX.wav
sad	/content/drive/MyDrive/Colab Notebooks/Emotion/CREMA-D//AudioWAV/1031_DFA_SAD_XX.wav
angry	/content/drive/MyDrive/Colab Notebooks/Emotion/CREMA-D//AudioWAV/1031_IEO_ANG_HI.wav
angry	/content/drive/MyDrive/Colab Notebooks/Emotion/CREMA-D//AudioWAV/1031_IEO_ANG_LO.wav
angry	/content/drive/MyDrive/Colab Notebooks/Emotion/CREMA-D//AudioWAV/1031_IEO_ANG_MD.wav
disgust	/content/drive/MyDrive/Colab Notebooks/Emotion/CREMA-D//AudioWAV/1031_IEO_DIS_HI.wav
disgust	/content/drive/MyDrive/Colab Notebooks/Emotion/CREMA-D//AudioWAV/1031_IEO_DIS_LO.wav
disgust	/content/drive/MyDrive/Colab Notebooks/Emotion/CREMA-D//AudioWAV/1031_IEO_DIS_MD.wav
fear	/content/drive/MyDrive/Colab Notebooks/Emotion/CREMA-D//AudioWAV/1031_IEO_FEA_HI.wav
fear	/content/drive/MyDrive/Colab Notebooks/Emotion/CREMA-D//AudioWAV/1031_IEO_FEA_LO.wav
fear	/content/drive/MyDrive/Colab Notebooks/Emotion/CREMA-D//AudioWAV/1031_IEO_FEA_MD.wav
happy	/content/drive/MyDrive/Colab Notebooks/Emotion/CREMA-D//AudioWAV/1031_IEO_HAP_HI.wav
happy	/content/drive/MyDrive/Colab Notebooks/Emotion/CREMA-D//AudioWAV/1031_IEO_HAP_LO.wav
happy	/content/drive/MyDrive/Colab Notebooks/Emotion/CREMA-D//AudioWAV/1031_IEO_HAP_MD.wav
neutral	/content/drive/MyDrive/Colab Notebooks/Emotion/CREMA-D//AudioWAV/1031_IEO_NEU_XX.wav
sad	/content/drive/MyDrive/Colab Notebooks/Emotion/CREMA-D//AudioWAV/1031_IEO_SAD_HI.wav
sad	/content/drive/MyDrive/Colab Notebooks/Emotion/CREMA-D//AudioWAV/1031_IEO_SAD_LO.wav
sad	/content/drive/MyDrive/Colab Notebooks/Emotion/CREMA-D//AudioWAV/1031_IEO_SAD_MD.wav
angry	/content/drive/MyDrive/Colab Notebooks/Emotion/CREMA-D//AudioWAV/1031_IOM_ANG_XX.wav
disgust	/content/drive/MyDrive/Colab Notebooks/Emotion/CREMA-D//AudioWAV/1031_IOM_DIS_XX.wav
fear	/content/drive/MyDrive/Colab Notebooks/Emotion/CREMA-D//AudioWAV/1031_IOM_FEA_XX.wav
happy	/content/drive/MyDrive/Colab Notebooks/Emotion/CREMA-D//AudioWAV/1031_IOM_HAP_XX.wav
neutral	/content/drive/MyDrive/Colab Notebooks/Emotion/CREMA-D//AudioWAV/1031_IOM_NEU_XX.wav
sad	/content/drive/MyDrive/Colab Notebooks/Emotion/CREMA-D//AudioWAV/1031_IOM_SAD_XX.wav
angry	/content/drive/MyDrive/Colab Notebooks/Emotion/CREMA-D//AudioWAV/1031_ITH_ANG_XX.wav
disgust	/content/drive/MyDrive/Colab Notebooks/Emotion/CREMA-D//AudioWAV/1031_ITH_DIS_XX.wav
fear	/content/drive/MyDrive/Colab Notebooks/Emotion/CREMA-D//AudioWAV/1031_ITH_FEA_XX.wav
happy	/content/drive/MyDrive/Colab Notebooks/Emotion/CREMA-D//AudioWAV/1031_ITH_HAP_XX.wav
neutral	/content/drive/MyDrive/Colab Notebooks/Emotion/CREMA-D//AudioWAV/1031_ITH_NEU_XX.wav
sad	/content/drive/MyDrive/Colab Notebooks/Emotion/CREMA-D//AudioWAV/1031_ITH_SAD_XX.wav
angry	/content/drive/MyDrive/Colab Notebooks/Emotion/CREMA-D//AudioWAV/1031_ITS_ANG_XX.wav
disgust	/content/drive/MyDrive/Colab Notebooks/Emotion/CREMA-D//AudioWAV/1031_ITS_DIS_XX.wav
fear	/content/drive/MyDrive/Colab Notebooks/Emotion/CREMA-D//AudioWAV/1031_ITS_FEA_XX.wav
happy	/content/drive/MyDrive/Colab Notebooks/Emotion/CREMA-D//AudioWAV/1031_ITS_HAP_XX.wav
neutral	/content/drive/MyDrive/Colab Notebooks/Emotion/CREMA-D//AudioWAV/1031_ITS_NEU_XX.wav
sad	/content/drive/MyDrive/Colab Notebooks/Emotion/CREMA-D//AudioWAV/1031_ITS_SAD_XX.wav
angry	/content/drive/MyDrive/Colab Notebooks/Emotion/CREMA-D//AudioWAV/1031_IWL_ANG_XX.wav
disgust	/content/drive/MyDrive/Colab Notebooks/Emotion/CREMA-D//AudioWAV/1031_IWL_DIS_XX.wav
fear	/content/drive/MyDrive/Colab Notebooks/Emotion/CREMA-D//AudioWAV/1031_IWL_FEA_XX.wav
happy	/content/drive/MyDrive/Colab Notebooks/Emotion/CREMA-D//AudioWAV/1031_IWL_HAP_XX.wav
neutral	/content/drive/MyDrive/Colab Notebooks/Emotion/CREMA-D//AudioWAV/1031_IWL_NEU_XX.wav
sad	/content/drive/MyDrive/Colab Notebooks/Emotion/CREMA-D//AudioWAV/1031_IWL_SAD_XX.wav
angry	/content/drive/MyDrive/Colab Notebooks/Emotion/CREMA-D//AudioWAV/1031_IWW_ANG_XX.wav
disgust	/content/drive/MyDrive/Colab Notebooks/Emotion/CREMA-D//AudioWAV/1031_IWW_DIS_XX.wav
fear	/content/drive/MyDrive/Colab Notebooks/Emotion/CREMA-D//AudioWAV/1031_IWW_FEA_XX.wav
happy	/content/drive/MyDrive/Colab Notebooks/Emotion/CREMA-D//AudioWAV/1031_IWW_HAP_XX.wav
neutral	/content/drive/MyDrive/Colab Notebooks/Emotion/CREMA-D//AudioWAV/1031_IWW_NEU_XX.wav
sad	/content/drive/MyDrive/Colab Notebooks/Emotion/CREMA-D//AudioWAV/1031_IWW_SAD_XX.wav
angry	/content/drive/MyDrive/Colab Notebooks/Emotion/CREMA-D//AudioWAV/1031_MTI_ANG_XX.wav
disgust	/content/drive/MyDrive/Colab Notebooks/Emotion/CREMA-D//AudioWAV/1031_MTI_DIS_XX.wav
fear	/content/drive/MyDrive/Colab Notebooks/Emotion/CREMA-D//AudioWAV/1031_MTI_FEA_XX.wav
happy	/content/drive/MyDrive/Colab Notebooks/Emotion/CREMA-D//AudioWAV/1031_MTI_HAP_XX.wav
neutral	/content/drive/MyDrive/Colab Notebooks/Emotion/CREMA-D//AudioWAV/1031_MTI_NEU_XX.wav
sad	/content/drive/MyDrive/Colab Notebooks/Emotion/CREMA-D//AudioWAV/1031_MTI_SAD_XX.wav
angry	/content/drive/MyDrive/Colab Notebooks/Emotion/CREMA-D//AudioWAV/1031_TAI_ANG_XX.wav
disgust	/content/drive/MyDrive/Colab Notebooks/Emotion/CREMA-D//AudioWAV/1031_TAI_DIS_XX.wav
fear	/content/drive/MyDrive/Colab Notebooks/Emotion/CREMA-D//AudioWAV/1031_TAI_FEA_XX.wav
happy	/content/drive/MyDrive/Colab Notebooks/Emotion/CREMA-D//AudioWAV/1031_TAI_HAP_XX.wav
neutral	/content/drive/MyDrive/Colab Notebooks/Emotion/CREMA-D//AudioWAV/1031_TAI_NEU_XX.wav
sad	/content/drive/MyDrive/Colab Notebooks/Emotion/CREMA-D//AudioWAV/1031_TAI_SAD_XX.wav
angry	/content/drive/MyDrive/Colab Notebooks/Emotion/CREMA-D//AudioWAV/1031_TIE_ANG_XX.wav
disgust	/content/drive/MyDrive/Colab Notebooks/Emotion/CREMA-D//AudioWAV/1031_TIE_DIS_XX.wav
fear	/content/drive/MyDrive/Colab Notebooks/Emotion/CREMA-D//AudioWAV/1031_TIE_FEA_XX.wav
happy	/content/drive/MyDrive/Colab Notebooks/Emotion/CREMA-D//AudioWAV/1031_TIE_HAP_XX.wav
neutral	/content/drive/MyDrive/Colab Notebooks/Emotion/CREMA-D//AudioWAV/1031_TIE_NEU_XX.wav
sad	/content/drive/MyDrive/Colab Notebooks/Emotion/CREMA-D//AudioWAV/1031_TIE_SAD_XX.wav
angry	/content/drive/MyDrive/Colab Notebooks/Emotion/CREMA-D//AudioWAV/1031_TSI_ANG_XX.wav
disgust	/content/drive/MyDrive/Colab Notebooks/Emotion/CREMA-D//AudioWAV/1031_TSI_DIS_XX.wav
fear	/content/drive/MyDrive/Colab Notebooks/Emotion/CREMA-D//AudioWAV/1031_TSI_FEA_XX.wav
happy	/content/drive/MyDrive/Colab Notebooks/Emotion/CREMA-D//AudioWAV/1031_TSI_HAP_XX.wav
neutral	/content/drive/MyDrive/Colab Notebooks/Emotion/CREMA-D//AudioWAV/1031_TSI_NEU_XX.wav
sad	/content/drive/MyDrive/Colab Notebooks/Emotion/CREMA-D//AudioWAV/1031_TSI_SAD_XX.wav
angry	/content/drive/MyDrive/Colab Notebooks/Emotion/CREMA-D//AudioWAV/1031_WSI_ANG_XX.wav
disgust	/content/drive/MyDrive/Colab Notebooks/Emotion/CREMA-D//AudioWAV/1031_WSI_DIS_XX.wav
fear	/content/drive/MyDrive/Colab Notebooks/Emotion/CREMA-D//AudioWAV/1031_WSI_FEA_XX.wav
happy	/content/drive/MyDrive/Colab Notebooks/Emotion/CREMA-D//AudioWAV/1031_WSI_HAP_XX.wav
neutral	/content/drive/MyDrive/Colab Notebooks/Emotion/CREMA-D//AudioWAV/1031_WSI_NEU_XX.wav
sad	/content/drive/MyDrive/Colab Notebooks/Emotion/CREMA-D//AudioWAV/1031_WSI_SAD_XX.wav
angry	/content/drive/MyDrive/Colab Notebooks/Emotion/CREMA-D//AudioWAV/1032_DFA_ANG_XX.wav
disgust	/content/drive/MyDrive/Colab Notebooks/Emotion/CREMA-D//AudioWAV/1032_DFA_DIS_XX.wav
fear	/content/drive/MyDrive/Colab Notebooks/Emotion/CREMA-D//AudioWAV/1032_DFA_FEA_XX.wav
happy	/content/drive/MyDrive/Colab Notebooks/Emotion/CREMA-D//AudioWAV/1032_DFA_HAP_XX.wav
neutral	/content/drive/MyDrive/Colab Notebooks/Emotion/CREMA-D//AudioWAV/1032_DFA_NEU_XX.wav
sad	/content/drive/MyDrive/Colab Notebooks/Emotion/CREMA-D//AudioWAV/1032_DFA_SAD_XX.wav
angry	/content/drive/MyDrive/Colab Notebooks/Emotion/CREMA-D//AudioWAV/1032_IEO_ANG_HI.wav
angry	/content/drive/MyDrive/Colab Notebooks/Emotion/CREMA-D//AudioWAV/1032_IEO_ANG_LO.wav
angry	/content/drive/MyDrive/Colab Notebooks/Emotion/CREMA-D//AudioWAV/1032_IEO_ANG_MD.wav
disgust	/content/drive/MyDrive/Colab Notebooks/Emotion/CREMA-D//AudioWAV/1032_IEO_DIS_HI.wav
disgust	/content/drive/MyDrive/Colab Notebooks/Emotion/CREMA-D//AudioWAV/1032_IEO_DIS_LO.wav
disgust	/content/drive/MyDrive/Colab Notebooks/Emotion/CREMA-D//AudioWAV/1032_IEO_DIS_MD.wav
fear	/content/drive/MyDrive/Colab Notebooks/Emotion/CREMA-D//AudioWAV/1032_IEO_FEA_HI.wav
fear	/content/drive/MyDrive/Colab Notebooks/Emotion/CREMA-D//AudioWAV/1032_IEO_FEA_LO.wav
fear	/content/drive/MyDrive/Colab Notebooks/Emotion/CREMA-D//AudioWAV/1032_IEO_FEA_MD.wav
happy	/content/drive/MyDrive/Colab Notebooks/Emotion/CREMA-D//AudioWAV/1032_IEO_HAP_HI.wav
happy	/content/drive/MyDrive/Colab Notebooks/Emotion/CREMA-D//AudioWAV/1032_IEO_HAP_LO.wav
happy	/content/drive/MyDrive/Colab Notebooks/Emotion/CREMA-D//AudioWAV/1032_IEO_HAP_MD.wav
neutral	/content/drive/MyDrive/Colab Notebooks/Emotion/CREMA-D//AudioWAV/1032_IEO_NEU_XX.wav
sad	/content/drive/MyDrive/Colab Notebooks/Emotion/CREMA-D//AudioWAV/1032_IEO_SAD_HI.wav
sad	/content/drive/MyDrive/Colab Notebooks/Emotion/CREMA-D//AudioWAV/1032_IEO_SAD_LO.wav
sad	/content/drive/MyDrive/Colab Notebooks/Emotion/CREMA-D//AudioWAV/1032_IEO_SAD_MD.wav
angry	/content/drive/MyDrive/Colab Notebooks/Emotion/CREMA-D//AudioWAV/1032_IOM_ANG_XX.wav
disgust	/content/drive/MyDrive/Colab Notebooks/Emotion/CREMA-D//AudioWAV/1032_IOM_DIS_XX.wav
fear	/content/drive/MyDrive/Colab Notebooks/Emotion/CREMA-D//AudioWAV/1032_IOM_FEA_XX.wav
happy	/content/drive/MyDrive/Colab Notebooks/Emotion/CREMA-D//AudioWAV/1032_IOM_HAP_XX.wav
neutral	/content/drive/MyDrive/Colab Notebooks/Emotion/CREMA-D//AudioWAV/1032_IOM_NEU_XX.wav
sad	/content/drive/MyDrive/Colab Notebooks/Emotion/CREMA-D//AudioWAV/1032_IOM_SAD_XX.wav
angry	/content/drive/MyDrive/Colab Notebooks/Emotion/CREMA-D//AudioWAV/1032_ITH_ANG_XX.wav
disgust	/content/drive/MyDrive/Colab Notebooks/Emotion/CREMA-D//AudioWAV/1032_ITH_DIS_XX.wav
fear	/content/drive/MyDrive/Colab Notebooks/Emotion/CREMA-D//AudioWAV/1032_ITH_FEA_XX.wav
happy	/content/drive/MyDrive/Colab Notebooks/Emotion/CREMA-D//AudioWAV/1032_ITH_HAP_XX.wav
neutral	/content/drive/MyDrive/Colab Notebooks/Emotion/CREMA-D//AudioWAV/1032_ITH_NEU_XX.wav
sad	/content/drive/MyDrive/Colab Notebooks/Emotion/CREMA-D//AudioWAV/1032_ITH_SAD_XX.wav
angry	/content/drive/MyDrive/Colab Notebooks/Emotion/CREMA-D//AudioWAV/1032_ITS_ANG_XX.wav
disgust	/content/drive/MyDrive/Colab Notebooks/Emotion/CREMA-D//AudioWAV/1032_ITS_DIS_XX.wav
fear	/content/drive/MyDrive/Colab Notebooks/Emotion/CREMA-D//AudioWAV/1032_ITS_FEA_XX.wav
happy	/content/drive/MyDrive/Colab Notebooks/Emotion/CREMA-D//AudioWAV/1032_ITS_HAP_XX.wav
neutral	/content/drive/MyDrive/Colab Notebooks/Emotion/CREMA-D//AudioWAV/1032_ITS_NEU_XX.wav
sad	/content/drive/MyDrive/Colab Notebooks/Emotion/CREMA-D//AudioWAV/1032_ITS_SAD_XX.wav
angry	/content/drive/MyDrive/Colab Notebooks/Emotion/CREMA-D//AudioWAV/1032_IWL_ANG_XX.wav
disgust	/content/drive/MyDrive/Colab Notebooks/Emotion/CREMA-D//AudioWAV/1032_IWL_DIS_XX.wav
fear	/content/drive/MyDrive/Colab Notebooks/Emotion/CREMA-D//AudioWAV/1032_IWL_FEA_XX.wav
happy	/content/drive/MyDrive/Colab Notebooks/Emotion/CREMA-D//AudioWAV/1032_IWL_HAP_XX.wav
neutral	/content/drive/MyDrive/Colab Notebooks/Emotion/CREMA-D//AudioWAV/1032_IWL_NEU_XX.wav
sad	/content/drive/MyDrive/Colab Notebooks/Emotion/CREMA-D//AudioWAV/1032_IWL_SAD_XX.wav
angry	/content/drive/MyDrive/Colab Notebooks/Emotion/CREMA-D//AudioWAV/1032_IWW_ANG_XX.wav
disgust	/content/drive/MyDrive/Colab Notebooks/Emotion/CREMA-D//AudioWAV/1032_IWW_DIS_XX.wav
neutral	/content/drive/MyDrive/Colab Notebooks/Emotion/CREMA-D//AudioWAV/1032_MTI_NEU_XX.wav
sad	/content/drive/MyDrive/Colab Notebooks/Emotion/CREMA-D//AudioWAV/1032_MTI_SAD_XX.wav
angry	/content/drive/MyDrive/Colab Notebooks/Emotion/CREMA-D//AudioWAV/1032_TAI_ANG_XX.wav
disgust	/content/drive/MyDrive/Colab Notebooks/Emotion/CREMA-D//AudioWAV/1032_TAI_DIS_XX.wav
fear	/content/drive/MyDrive/Colab Notebooks/Emotion/CREMA-D//AudioWAV/1032_TAI_FEA_XX.wav
happy	/content/drive/MyDrive/Colab Notebooks/Emotion/CREMA-D//AudioWAV/1032_TAI_HAP_XX.wav
neutral	/content/drive/MyDrive/Colab Notebooks/Emotion/CREMA-D//AudioWAV/1032_TAI_NEU_XX.wav
sad	/content/drive/MyDrive/Colab Notebooks/Emotion/CREMA-D//AudioWAV/1032_TAI_SAD_XX.wav
angry	/content/drive/MyDrive/Colab Notebooks/Emotion/CREMA-D//AudioWAV/1032_TIE_ANG_XX.wav
disgust	/content/drive/MyDrive/Colab Notebooks/Emotion/CREMA-D//AudioWAV/1032_TIE_DIS_XX.wav
fear	/content/drive/MyDrive/Colab Notebooks/Emotion/CREMA-D//AudioWAV/1032_TIE_FEA_XX.wav
happy	/content/drive/MyDrive/Colab Notebooks/Emotion/CREMA-D//AudioWAV/1032_TIE_HAP_XX.wav
neutral	/content/drive/MyDrive/Colab Notebooks/Emotion/CREMA-D//AudioWAV/1032_TIE_NEU_XX.wav
sad	/content/drive/MyDrive/Colab Notebooks/Emotion/CREMA-D//AudioWAV/1032_TIE_SAD_XX.wav
angry	/content/drive/MyDrive/Colab Notebooks/Emotion/CREMA-D//AudioWAV/1032_TSI_ANG_XX.wav
disgust	/content/drive/MyDrive/Colab Notebooks/Emotion/CREMA-D//AudioWAV/1032_TSI_DIS_XX.wav
fear	/content/drive/MyDrive/Colab Notebooks/Emotion/CREMA-D//AudioWAV/1032_TSI_FEA_XX.wav
happy	/content/drive/MyDrive/Colab Notebooks/Emotion/CREMA-D//AudioWAV/1032_TSI_HAP_XX.wav
neutral	/content/drive/MyDrive/Colab Notebooks/Emotion/CREMA-D//AudioWAV/1032_TSI_NEU_XX.wav
sad	/content/drive/MyDrive/Colab Notebooks/Emotion/CREMA-D//AudioWAV/1032_TSI_SAD_XX.wav
angry	/content/drive/MyDrive/Colab Notebooks/Emotion/CREMA-D//AudioWAV/1032_WSI_ANG_XX.wav
disgust	/content/drive/MyDrive/Colab Notebooks/Emotion/CREMA-D//AudioWAV/1032_WSI_DIS_XX.wav
fear	/content/drive/MyDrive/Colab Notebooks/Emotion/CREMA-D//AudioWAV/1032_WSI_FEA_XX.wav
happy	/content/drive/MyDrive/Colab Notebooks/Emotion/CREMA-D//AudioWAV/1032_WSI_HAP_XX.wav
neutral	/content/drive/MyDrive/Colab Notebooks/Emotion/CREMA-D//AudioWAV/1032_WSI_NEU_XX.wav
sad	/content/drive/MyDrive/Colab Notebooks/Emotion/CREMA-D//AudioWAV/1032_WSI_SAD_XX.wav
angry	/content/drive/MyDrive/Colab Notebooks/Emotion/CREMA-D//AudioWAV/1033_DFA_ANG_XX.wav
disgust	/content/drive/MyDrive/Colab Notebooks/Emotion/CREMA-D//AudioWAV/1033_DFA_DIS_XX.wav
fear	/content/drive/MyDrive/Colab Notebooks/Emotion/CREMA-D//AudioWAV/1033_DFA_FEA_XX.wav
happy	/content/drive/MyDrive/Colab Notebooks/Emotion/CREMA-D//AudioWAV/1033_DFA_HAP_XX.wav
sad	/content/drive/MyDrive/Colab Notebooks/Emotion/CREMA-D//AudioWAV/1033_IEO_SAD_HI.wav
sad	/content/drive/MyDrive/Colab Notebooks/Emotion/CREMA-D//AudioWAV/1033_IEO_SAD_LO.wav
sad	/content/drive/MyDrive/Colab Notebooks/Emotion/CREMA-D//AudioWAV/1033_IEO_SAD_MD.wav
angry	/content/drive/MyDrive/Colab Notebooks/Emotion/CREMA-D//AudioWAV/1033_IOM_ANG_XX.wav
disgust	/content/drive/MyDrive/Colab Notebooks/Emotion/CREMA-D//AudioWAV/1033_IOM_DIS_XX.wav
fear	/content/drive/MyDrive/Colab Notebooks/Emotion/CREMA-D//AudioWAV/1033_IOM_FEA_XX.wav
happy	/content/drive/MyDrive/Colab Notebooks/Emotion/CREMA-D//AudioWAV/1033_IOM_HAP_XX.wav
neutral	/content/drive/MyDrive/Colab Notebooks/Emotion/CREMA-D//AudioWAV/1033_IOM_NEU_XX.wav
sad	/content/drive/MyDrive/Colab Notebooks/Emotion/CREMA-D//AudioWAV/1033_IOM_SAD_XX.wav
angry	/content/drive/MyDrive/Colab Notebooks/Emotion/CREMA-D//AudioWAV/1033_ITH_ANG_XX.wav
disgust	/content/drive/MyDrive/Colab Notebooks/Emotion/CREMA-D//AudioWAV/1033_ITH_DIS_XX.wav
fear	/content/drive/MyDrive/Colab Notebooks/Emotion/CREMA-D//AudioWAV/1033_ITH_FEA_XX.wav
happy	/content/drive/MyDrive/Colab Notebooks/Emotion/CREMA-D//AudioWAV/1033_ITH_HAP_XX.wav
neutral	/content/drive/MyDrive/Colab Notebooks/Emotion/CREMA-D//AudioWAV/1033_ITH_NEU_XX.wav
sad	/content/drive/MyDrive/Colab Notebooks/Emotion/CREMA-D//AudioWAV/1033_ITH_SAD_XX.wav
angry	/content/drive/MyDrive/Colab Notebooks/Emotion/CREMA-D//AudioWAV/1033_ITS_ANG_XX.wav
disgust	/content/drive/MyDrive/Colab Notebooks/Emotion/CREMA-D//AudioWAV/1033_ITS_DIS_XX.wav
fear	/content/drive/MyDrive/Colab Notebooks/Emotion/CREMA-D//AudioWAV/1033_ITS_FEA_XX.wav
happy	/content/drive/MyDrive/Colab Notebooks/Emotion/CREMA-D//AudioWAV/1033_ITS_HAP_XX.wav
neutral	/content/drive/MyDrive/Colab Notebooks/Emotion/CREMA-D//AudioWAV/1033_ITS_NEU_XX.wav
sad	/content/drive/MyDrive/Colab Notebooks/Emotion/CREMA-D//AudioWAV/1033_ITS_SAD_XX.wav
angry	/content/drive/MyDrive/Colab Notebooks/Emotion/CREMA-D//AudioWAV/1033_IWL_ANG_XX.wav
disgust	/content/drive/MyDrive/Colab Notebooks/Emotion/CREMA-D//AudioWAV/1033_IWL_DIS_XX.wav
fear	/content/drive/MyDrive/Colab Notebooks/Emotion/CREMA-D//AudioWAV/1033_IWL_FEA_XX.wav
happy	/content/drive/MyDrive/Colab Notebooks/Emotion/CREMA-D//AudioWAV/1033_IWL_HAP_XX.wav
neutral	/content/drive/MyDrive/Colab Notebooks/Emotion/CREMA-D//AudioWAV/1033_IWL_NEU_XX.wav
sad	/content/drive/MyDrive/Colab Notebooks/Emotion/CREMA-D//AudioWAV/1033_IWL_SAD_XX.wav
angry	/content/drive/MyDrive/Colab Notebooks/Emotion/CREMA-D//AudioWAV/1033_IWW_ANG_XX.wav
disgust	/content/drive/MyDrive/Colab Notebooks/Emotion/CREMA-D//AudioWAV/1033_IWW_DIS_XX.wav
fear	/content/drive/MyDrive/Colab Notebooks/Emotion/CREMA-D//AudioWAV/1033_IWW_FEA_XX.wav
happy	/content/drive/MyDrive/Colab Notebooks/Emotion/CREMA-D//AudioWAV/1033_IWW_HAP_XX.wav
neutral	/content/drive/MyDrive/Colab Notebooks/Emotion/CREMA-D//AudioWAV/1033_IWW_NEU_XX.wav
sad	/content/drive/MyDrive/Colab Notebooks/Emotion/CREMA-D//AudioWAV/1033_IWW_SAD_XX.wav
angry	/content/drive/MyDrive/Colab Notebooks/Emotion/CREMA-D//AudioWAV/1033_MTI_ANG_XX.wav
disgust	/content/drive/MyDrive/Colab Notebooks/Emotion/CREMA-D//AudioWAV/1033_MTI_DIS_XX.wav
fear	/content/drive/MyDrive/Colab Notebooks/Emotion/CREMA-D//AudioWAV/1033_MTI_FEA_XX.wav
happy	/content/drive/MyDrive/Colab Notebooks/Emotion/CREMA-D//AudioWAV/1033_MTI_HAP_XX.wav
neutral	/content/drive/MyDrive/Colab Notebooks/Emotion/CREMA-D//AudioWAV/1033_MTI_NEU_XX.wav
sad	/content/drive/MyDrive/Colab Notebooks/Emotion/CREMA-D//AudioWAV/1033_MTI_SAD_XX.wav
angry	/content/drive/MyDrive/Colab Notebooks/Emotion/CREMA-D//AudioWAV/1033_TAI_ANG_XX.wav
disgust	/content/drive/MyDrive/Colab Notebooks/Emotion/CREMA-D//AudioWAV/1033_TAI_DIS_XX.wav
fear	/content/drive/MyDrive/Colab Notebooks/Emotion/CREMA-D//AudioWAV/1033_TAI_FEA_XX.wav
happy	/content/drive/MyDrive/Colab Notebooks/Emotion/CREMA-D//AudioWAV/1033_TAI_HAP_XX.wav
neutral	/content/drive/MyDrive/Colab Notebooks/Emotion/CREMA-D//AudioWAV/1033_TAI_NEU_XX.wav
sad	/content/drive/MyDrive/Colab Notebooks/Emotion/CREMA-D//AudioWAV/1033_TAI_SAD_XX.wav
angry	/content/drive/MyDrive/Colab Notebooks/Emotion/CREMA-D//AudioWAV/1033_TIE_ANG_XX.wav
disgust	/content/drive/MyDrive/Colab Notebooks/Emotion/CREMA-D//AudioWAV/1033_TIE_DIS_XX.wav
fear	/content/drive/MyDrive/Colab Notebooks/Emotion/CREMA-D//AudioWAV/1033_TIE_FEA_XX.wav
happy	/content/drive/MyDrive/Colab Notebooks/Emotion/CREMA-D//AudioWAV/1033_TIE_HAP_XX.wav
neutral	/content/drive/MyDrive/Colab Notebooks/Emotion/CREMA-D//AudioWAV/1033_TIE_NEU_XX.wav
sad	/content/drive/MyDrive/Colab Notebooks/Emotion/CREMA-D//AudioWAV/1033_TIE_SAD_XX.wav
angry	/content/drive/MyDrive/Colab Notebooks/Emotion/CREMA-D//AudioWAV/1033_TSI_ANG_XX.wav
disgust	/content/drive/MyDrive/Colab Notebooks/Emotion/CREMA-D//AudioWAV/1033_TSI_DIS_XX.wav
fear	/content/drive/MyDrive/Colab Notebooks/Emotion/CREMA-D//AudioWAV/1033_TSI_FEA_XX.wav
happy	/content/drive/MyDrive/Colab Notebooks/Emotion/CREMA-D//AudioWAV/1033_TSI_HAP_XX.wav
neutral	/content/drive/MyDrive/Colab Notebooks/Emotion/CREMA-D//AudioWAV/1033_TSI_NEU_XX.wav
sad	/content/drive/MyDrive/Colab Notebooks/Emotion/CREMA-D//AudioWAV/1033_TSI_SAD_XX.wav
angry	/content/drive/MyDrive/Colab Notebooks/Emotion/CREMA-D//AudioWAV/1033_WSI_ANG_XX.wav
disgust	/content/drive/MyDrive/Colab Notebooks/Emotion/CREMA-D//AudioWAV/1033_WSI_DIS_XX.wav
disgust	/content/drive/MyDrive/Colab Notebooks/Emotion/CREMA-D//AudioWAV/1034_IEO_DIS_HI.wav
happy	/content/drive/MyDrive/Colab Notebooks/Emotion/CREMA-D//AudioWAV/1034_IOM_HAP_XX.wav
neutral	/content/drive/MyDrive/Colab Notebooks/Emotion/CREMA-D//AudioWAV/1034_IOM_NEU_XX.wav
sad	/content/drive/MyDrive/Colab Notebooks/Emotion/CREMA-D//AudioWAV/1034_IOM_SAD_XX.wav
angry	/content/drive/MyDrive/Colab Notebooks/Emotion/CREMA-D//AudioWAV/1034_ITH_ANG_XX.wav
disgust	/content/drive/MyDrive/Colab Notebooks/Emotion/CREMA-D//AudioWAV/1034_ITH_DIS_XX.wav
fear	/content/drive/MyDrive/Colab Notebooks/Emotion/CREMA-D//AudioWAV/1034_ITH_FEA_XX.wav
happy	/content/drive/MyDrive/Colab Notebooks/Emotion/CREMA-D//AudioWAV/1034_ITH_HAP_XX.wav
neutral	/content/drive/MyDrive/Colab Notebooks/Emotion/CREMA-D//AudioWAV/1034_ITH_NEU_XX.wav
sad	/content/drive/MyDrive/Colab Notebooks/Emotion/CREMA-D//AudioWAV/1034_ITH_SAD_XX.wav
angry	/content/drive/MyDrive/Colab Notebooks/Emotion/CREMA-D//AudioWAV/1034_ITS_ANG_XX.wav
disgust	/content/drive/MyDrive/Colab Notebooks/Emotion/CREMA-D//AudioWAV/1034_ITS_DIS_XX.wav
fear	/content/drive/MyDrive/Colab Notebooks/Emotion/CREMA-D//AudioWAV/1034_ITS_FEA_XX.wav
happy	/content/drive/MyDrive/Colab Notebooks/Emotion/CREMA-D//AudioWAV/1034_ITS_HAP_XX.wav
neutral	/content/drive/MyDrive/Colab Notebooks/Emotion/CREMA-D//AudioWAV/1034_ITS_NEU_XX.wav
sad	/content/drive/MyDrive/Colab Notebooks/Emotion/CREMA-D//AudioWAV/1034_ITS_SAD_XX.wav
angry	/content/drive/MyDrive/Colab Notebooks/Emotion/CREMA-D//AudioWAV/1034_IWL_ANG_XX.wav
disgust	/content/drive/MyDrive/Colab Notebooks/Emotion/CREMA-D//AudioWAV/1034_IWL_DIS_XX.wav
fear	/content/drive/MyDrive/Colab Notebooks/Emotion/CREMA-D//AudioWAV/1034_IWL_FEA_XX.wav
happy	/content/drive/MyDrive/Colab Notebooks/Emotion/CREMA-D//AudioWAV/1034_IWL_HAP_XX.wav
neutral	/content/drive/MyDrive/Colab Notebooks/Emotion/CREMA-D//AudioWAV/1034_IWL_NEU_XX.wav
sad	/content/drive/MyDrive/Colab Notebooks/Emotion/CREMA-D//AudioWAV/1034_IWL_SAD_XX.wav
angry	/content/drive/MyDrive/Colab Notebooks/Emotion/CREMA-D//AudioWAV/1034_IWW_ANG_XX.wav
disgust	/content/drive/MyDrive/Colab Notebooks/Emotion/CREMA-D//AudioWAV/1034_IWW_DIS_XX.wav
fear	/content/drive/MyDrive/Colab Notebooks/Emotion/CREMA-D//AudioWAV/1034_IWW_FEA_XX.wav
happy	/content/drive/MyDrive/Colab Notebooks/Emotion/CREMA-D//AudioWAV/1034_IWW_HAP_XX.wav
neutral	/content/drive/MyDrive/Colab Notebooks/Emotion/CREMA-D//AudioWAV/1034_IWW_NEU_XX.wav
sad	/content/drive/MyDrive/Colab Notebooks/Emotion/CREMA-D//AudioWAV/1034_IWW_SAD_XX.wav
angry	/content/drive/MyDrive/Colab Notebooks/Emotion/CREMA-D//AudioWAV/1034_MTI_ANG_XX.wav
disgust	/content/drive/MyDrive/Colab Notebooks/Emotion/CREMA-D//AudioWAV/1034_MTI_DIS_XX.wav
fear	/content/drive/MyDrive/Colab Notebooks/Emotion/CREMA-D//AudioWAV/1034_MTI_FEA_XX.wav
happy	/content/drive/MyDrive/Colab Notebooks/Emotion/CREMA-D//AudioWAV/1034_MTI_HAP_XX.wav
neutral	/content/drive/MyDrive/Colab Notebooks/Emotion/CREMA-D//AudioWAV/1034_MTI_NEU_XX.wav
sad	/content/drive/MyDrive/Colab Notebooks/Emotion/CREMA-D//AudioWAV/1034_MTI_SAD_XX.wav
angry	/content/drive/MyDrive/Colab Notebooks/Emotion/CREMA-D//AudioWAV/1034_TAI_ANG_XX.wav
disgust	/content/drive/MyDrive/Colab Notebooks/Emotion/CREMA-D//AudioWAV/1034_TAI_DIS_XX.wav
fear	/content/drive/MyDrive/Colab Notebooks/Emotion/CREMA-D//AudioWAV/1034_TAI_FEA_XX.wav
happy	/content/drive/MyDrive/Colab Notebooks/Emotion/CREMA-D//AudioWAV/1034_TAI_HAP_XX.wav
neutral	/content/drive/MyDrive/Colab Notebooks/Emotion/CREMA-D//AudioWAV/1034_TAI_NEU_XX.wav
sad	/content/drive/MyDrive/Colab Notebooks/Emotion/CREMA-D//AudioWAV/1034_TAI_SAD_XX.wav
angry	/content/drive/MyDrive/Colab Notebooks/Emotion/CREMA-D//AudioWAV/1034_TIE_ANG_XX.wav
disgust	/content/drive/MyDrive/Colab Notebooks/Emotion/CREMA-D//AudioWAV/1034_TIE_DIS_XX.wav
fear	/content/drive/MyDrive/Colab Notebooks/Emotion/CREMA-D//AudioWAV/1034_TIE_FEA_XX.wav
happy	/content/drive/MyDrive/Colab Notebooks/Emotion/CREMA-D//AudioWAV/1034_TIE_HAP_XX.wav
neutral	/content/drive/MyDrive/Colab Notebooks/Emotion/CREMA-D//AudioWAV/1034_TIE_NEU_XX.wav
sad	/content/drive/MyDrive/Colab Notebooks/Emotion/CREMA-D//AudioWAV/1034_TIE_SAD_XX.wav
angry	/content/drive/MyDrive/Colab Notebooks/Emotion/CREMA-D//AudioWAV/1034_TSI_ANG_XX.wav
disgust	/content/drive/MyDrive/Colab Notebooks/Emotion/CREMA-D//AudioWAV/1034_TSI_DIS_XX.wav
fear	/content/drive/MyDrive/Colab Notebooks/Emotion/CREMA-D//AudioWAV/1034_TSI_FEA_XX.wav
happy	/content/drive/MyDrive/Colab Notebooks/Emotion/CREMA-D//AudioWAV/1034_TSI_HAP_XX.wav
neutral	/content/drive/MyDrive/Colab Notebooks/Emotion/CREMA-D//AudioWAV/1034_TSI_NEU_XX.wav
sad	/content/drive/MyDrive/Colab Notebooks/Emotion/CREMA-D//AudioWAV/1034_TSI_SAD_XX.wav
angry	/content/drive/MyDrive/Colab Notebooks/Emotion/CREMA-D//AudioWAV/1034_WSI_ANG_XX.wav
disgust	/content/drive/MyDrive/Colab Notebooks/Emotion/CREMA-D//AudioWAV/1034_WSI_DIS_XX.wav
fear	/content/drive/MyDrive/Colab Notebooks/Emotion/CREMA-D//AudioWAV/1034_WSI_FEA_XX.wav
happy	/content/drive/MyDrive/Colab Notebooks/Emotion/CREMA-D//AudioWAV/1034_WSI_HAP_XX.wav
neutral	/content/drive/MyDrive/Colab Notebooks/Emotion/CREMA-D//AudioWAV/1034_WSI_NEU_XX.wav
sad	/content/drive/MyDrive/Colab Notebooks/Emotion/CREMA-D//AudioWAV/1034_WSI_SAD_XX.wav
angry	/content/drive/MyDrive/Colab Notebooks/Emotion/CREMA-D//AudioWAV/1035_DFA_ANG_XX.wav
disgust	/content/drive/MyDrive/Colab Notebooks/Emotion/CREMA-D//AudioWAV/1035_DFA_DIS_XX.wav
fear	/content/drive/MyDrive/Colab Notebooks/Emotion/CREMA-D//AudioWAV/1035_DFA_FEA_XX.wav
happy	/content/drive/MyDrive/Colab Notebooks/Emotion/CREMA-D//AudioWAV/1035_DFA_HAP_XX.wav
neutral	/content/drive/MyDrive/Colab Notebooks/Emotion/CREMA-D//AudioWAV/1035_DFA_NEU_XX.wav
sad	/content/drive/MyDrive/Colab Notebooks/Emotion/CREMA-D//AudioWAV/1035_DFA_SAD_XX.wav
angry	/content/drive/MyDrive/Colab Notebooks/Emotion/CREMA-D//AudioWAV/1035_IEO_ANG_HI.wav
angry	/content/drive/MyDrive/Colab Notebooks/Emotion/CREMA-D//AudioWAV/1035_IEO_ANG_LO.wav
angry	/content/drive/MyDrive/Colab Notebooks/Emotion/CREMA-D//AudioWAV/1035_IEO_ANG_MD.wav
disgust	/content/drive/MyDrive/Colab Notebooks/Emotion/CREMA-D//AudioWAV/1035_IEO_DIS_HI.wav
disgust	/content/drive/MyDrive/Colab Notebooks/Emotion/CREMA-D//AudioWAV/1035_IEO_DIS_LO.wav
disgust	/content/drive/MyDrive/Colab Notebooks/Emotion/CREMA-D//AudioWAV/1035_IEO_DIS_MD.wav
fear	/content/drive/MyDrive/Colab Notebooks/Emotion/CREMA-D//AudioWAV/1035_IEO_FEA_HI.wav
fear	/content/drive/MyDrive/Colab Notebooks/Emotion/CREMA-D//AudioWAV/1035_IEO_FEA_LO.wav
fear	/content/drive/MyDrive/Colab Notebooks/Emotion/CREMA-D//AudioWAV/1035_IEO_FEA_MD.wav
happy	/content/drive/MyDrive/Colab Notebooks/Emotion/CREMA-D//AudioWAV/1035_IEO_HAP_HI.wav
happy	/content/drive/MyDrive/Colab Notebooks/Emotion/CREMA-D//AudioWAV/1035_IEO_HAP_LO.wav
happy	/content/drive/MyDrive/Colab Notebooks/Emotion/CREMA-D//AudioWAV/1035_IEO_HAP_MD.wav
neutral	/content/drive/MyDrive/Colab Notebooks/Emotion/CREMA-D//AudioWAV/1035_IEO_NEU_XX.wav
sad	/content/drive/MyDrive/Colab Notebooks/Emotion/CREMA-D//AudioWAV/1035_IEO_SAD_HI.wav
sad	/content/drive/MyDrive/Colab Notebooks/Emotion/CREMA-D//AudioWAV/1035_IEO_SAD_LO.wav
sad	/content/drive/MyDrive/Colab Notebooks/Emotion/CREMA-D//AudioWAV/1035_IEO_SAD_MD.wav
angry	/content/drive/MyDrive/Colab Notebooks/Emotion/CREMA-D//AudioWAV/1035_IOM_ANG_XX.wav
fear	/content/drive/MyDrive/Colab Notebooks/Emotion/CREMA-D//AudioWAV/1035_IOM_FEA_XX.wav
happy	/content/drive/MyDrive/Colab Notebooks/Emotion/CREMA-D//AudioWAV/1035_IOM_HAP_XX.wav
neutral	/content/drive/MyDrive/Colab Notebooks/Emotion/CREMA-D//AudioWAV/1035_IOM_NEU_XX.wav
sad	/content/drive/MyDrive/Colab Notebooks/Emotion/CREMA-D//AudioWAV/1035_IOM_SAD_XX.wav
angry	/content/drive/MyDrive/Colab Notebooks/Emotion/CREMA-D//AudioWAV/1035_ITH_ANG_XX.wav
disgust	/content/drive/MyDrive/Colab Notebooks/Emotion/CREMA-D//AudioWAV/1035_ITH_DIS_XX.wav
fear	/content/drive/MyDrive/Colab Notebooks/Emotion/CREMA-D//AudioWAV/1035_ITH_FEA_XX.wav
happy	/content/drive/MyDrive/Colab Notebooks/Emotion/CREMA-D//AudioWAV/1035_ITH_HAP_XX.wav
neutral	/content/drive/MyDrive/Colab Notebooks/Emotion/CREMA-D//AudioWAV/1035_ITH_NEU_XX.wav
sad	/content/drive/MyDrive/Colab Notebooks/Emotion/CREMA-D//AudioWAV/1035_ITH_SAD_XX.wav
angry	/content/drive/MyDrive/Colab Notebooks/Emotion/CREMA-D//AudioWAV/1035_ITS_ANG_XX.wav
disgust	/content/drive/MyDrive/Colab Notebooks/Emotion/CREMA-D//AudioWAV/1035_ITS_DIS_XX.wav
fear	/content/drive/MyDrive/Colab Notebooks/Emotion/CREMA-D//AudioWAV/1035_ITS_FEA_XX.wav
happy	/content/drive/MyDrive/Colab Notebooks/Emotion/CREMA-D//AudioWAV/1035_ITS_HAP_XX.wav
neutral	/content/drive/MyDrive/Colab Notebooks/Emotion/CREMA-D//AudioWAV/1035_ITS_NEU_XX.wav
sad	/content/drive/MyDrive/Colab Notebooks/Emotion/CREMA-D//AudioWAV/1035_ITS_SAD_XX.wav
angry	/content/drive/MyDrive/Colab Notebooks/Emotion/CREMA-D//AudioWAV/1035_IWL_ANG_XX.wav
disgust	/content/drive/MyDrive/Colab Notebooks/Emotion/CREMA-D//AudioWAV/1035_IWL_DIS_XX.wav
fear	/content/drive/MyDrive/Colab Notebooks/Emotion/CREMA-D//AudioWAV/1035_IWL_FEA_XX.wav
happy	/content/drive/MyDrive/Colab Notebooks/Emotion/CREMA-D//AudioWAV/1035_IWL_HAP_XX.wav
neutral	/content/drive/MyDrive/Colab Notebooks/Emotion/CREMA-D//AudioWAV/1035_IWL_NEU_XX.wav
sad	/content/drive/MyDrive/Colab Notebooks/Emotion/CREMA-D//AudioWAV/1035_IWL_SAD_XX.wav
angry	/content/drive/MyDrive/Colab Notebooks/Emotion/CREMA-D//AudioWAV/1035_IWW_ANG_XX.wav
disgust	/content/drive/MyDrive/Colab Notebooks/Emotion/CREMA-D//AudioWAV/1035_IWW_DIS_XX.wav
fear	/content/drive/MyDrive/Colab Notebooks/Emotion/CREMA-D//AudioWAV/1035_IWW_FEA_XX.wav
happy	/content/drive/MyDrive/Colab Notebooks/Emotion/CREMA-D//AudioWAV/1035_IWW_HAP_XX.wav
neutral	/content/drive/MyDrive/Colab Notebooks/Emotion/CREMA-D//AudioWAV/1035_IWW_NEU_XX.wav
sad	/content/drive/MyDrive/Colab Notebooks/Emotion/CREMA-D//AudioWAV/1035_IWW_SAD_XX.wav
angry	/content/drive/MyDrive/Colab Notebooks/Emotion/CREMA-D//AudioWAV/1035_MTI_ANG_XX.wav
disgust	/content/drive/MyDrive/Colab Notebooks/Emotion/CREMA-D//AudioWAV/1035_MTI_DIS_XX.wav
fear	/content/drive/MyDrive/Colab Notebooks/Emotion/CREMA-D//AudioWAV/1035_MTI_FEA_XX.wav
happy	/content/drive/MyDrive/Colab Notebooks/Emotion/CREMA-D//AudioWAV/1035_MTI_HAP_XX.wav
neutral	/content/drive/MyDrive/Colab Notebooks/Emotion/CREMA-D//AudioWAV/1035_MTI_NEU_XX.wav
sad	/content/drive/MyDrive/Colab Notebooks/Emotion/CREMA-D//AudioWAV/1035_MTI_SAD_XX.wav
angry	/content/drive/MyDrive/Colab Notebooks/Emotion/CREMA-D//AudioWAV/1035_TAI_ANG_XX.wav
disgust	/content/drive/MyDrive/Colab Notebooks/Emotion/CREMA-D//AudioWAV/1035_TAI_DIS_XX.wav
fear	/content/drive/MyDrive/Colab Notebooks/Emotion/CREMA-D//AudioWAV/1035_TAI_FEA_XX.wav
angry	/content/drive/MyDrive/Colab Notebooks/Emotion/CREMA-D//AudioWAV/1035_TIE_ANG_XX.wav
disgust	/content/drive/MyDrive/Colab Notebooks/Emotion/CREMA-D//AudioWAV/1035_TIE_DIS_XX.wav
fear	/content/drive/MyDrive/Colab Notebooks/Emotion/CREMA-D//AudioWAV/1035_TIE_FEA_XX.wav
happy	/content/drive/MyDrive/Colab Notebooks/Emotion/CREMA-D//AudioWAV/1035_TIE_HAP_XX.wav
neutral	/content/drive/MyDrive/Colab Notebooks/Emotion/CREMA-D//AudioWAV/1035_TIE_NEU_XX.wav
neutral	/content/drive/MyDrive/Colab Notebooks/Emotion/CREMA-D//AudioWAV/1032_IWW_NEU_XX.wav
sad	/content/drive/MyDrive/Colab Notebooks/Emotion/CREMA-D//AudioWAV/1032_IWW_SAD_XX.wav
happy	/content/drive/MyDrive/Colab Notebooks/Emotion/CREMA-D//AudioWAV/1032_IWW_HAP_XX.wav
disgust	/content/drive/MyDrive/Colab Notebooks/Emotion/CREMA-D//AudioWAV/1032_MTI_DIS_XX.wav
fear	/content/drive/MyDrive/Colab Notebooks/Emotion/CREMA-D//AudioWAV/1032_IWW_FEA_XX.wav
fear	/content/drive/MyDrive/Colab Notebooks/Emotion/CREMA-D//AudioWAV/1032_MTI_FEA_XX.wav
happy	/content/drive/MyDrive/Colab Notebooks/Emotion/CREMA-D//AudioWAV/1032_MTI_HAP_XX.wav
angry	/content/drive/MyDrive/Colab Notebooks/Emotion/CREMA-D//AudioWAV/1032_MTI_ANG_XX.wav
happy	/content/drive/MyDrive/Colab Notebooks/Emotion/CREMA-D//AudioWAV/1033_IEO_HAP_MD.wav
happy	/content/drive/MyDrive/Colab Notebooks/Emotion/CREMA-D//AudioWAV/1014_MTI_HAP_XX.wav
neutral	/content/drive/MyDrive/Colab Notebooks/Emotion/CREMA-D//AudioWAV/1014_MTI_NEU_XX.wav
sad	/content/drive/MyDrive/Colab Notebooks/Emotion/CREMA-D//AudioWAV/1014_MTI_SAD_XX.wav
angry	/content/drive/MyDrive/Colab Notebooks/Emotion/CREMA-D//AudioWAV/1014_TAI_ANG_XX.wav
disgust	/content/drive/MyDrive/Colab Notebooks/Emotion/CREMA-D//AudioWAV/1014_TAI_DIS_XX.wav
fear	/content/drive/MyDrive/Colab Notebooks/Emotion/CREMA-D//AudioWAV/1014_TAI_FEA_XX.wav
happy	/content/drive/MyDrive/Colab Notebooks/Emotion/CREMA-D//AudioWAV/1014_TAI_HAP_XX.wav
neutral	/content/drive/MyDrive/Colab Notebooks/Emotion/CREMA-D//AudioWAV/1014_TAI_NEU_XX.wav
sad	/content/drive/MyDrive/Colab Notebooks/Emotion/CREMA-D//AudioWAV/1014_TAI_SAD_XX.wav
angry	/content/drive/MyDrive/Colab Notebooks/Emotion/CREMA-D//AudioWAV/1014_TIE_ANG_XX.wav
disgust	/content/drive/MyDrive/Colab Notebooks/Emotion/CREMA-D//AudioWAV/1014_TIE_DIS_XX.wav
fear	/content/drive/MyDrive/Colab Notebooks/Emotion/CREMA-D//AudioWAV/1014_TIE_FEA_XX.wav
happy	/content/drive/MyDrive/Colab Notebooks/Emotion/CREMA-D//AudioWAV/1014_TIE_HAP_XX.wav
neutral	/content/drive/MyDrive/Colab Notebooks/Emotion/CREMA-D//AudioWAV/1014_TIE_NEU_XX.wav
sad	/content/drive/MyDrive/Colab Notebooks/Emotion/CREMA-D//AudioWAV/1014_TIE_SAD_XX.wav
angry	/content/drive/MyDrive/Colab Notebooks/Emotion/CREMA-D//AudioWAV/1014_TSI_ANG_XX.wav
disgust	/content/drive/MyDrive/Colab Notebooks/Emotion/CREMA-D//AudioWAV/1014_TSI_DIS_XX.wav
fear	/content/drive/MyDrive/Colab Notebooks/Emotion/CREMA-D//AudioWAV/1014_TSI_FEA_XX.wav
happy	/content/drive/MyDrive/Colab Notebooks/Emotion/CREMA-D//AudioWAV/1014_TSI_HAP_XX.wav
neutral	/content/drive/MyDrive/Colab Notebooks/Emotion/CREMA-D//AudioWAV/1014_TSI_NEU_XX.wav
sad	/content/drive/MyDrive/Colab Notebooks/Emotion/CREMA-D//AudioWAV/1014_TSI_SAD_XX.wav
angry	/content/drive/MyDrive/Colab Notebooks/Emotion/CREMA-D//AudioWAV/1014_WSI_ANG_XX.wav
disgust	/content/drive/MyDrive/Colab Notebooks/Emotion/CREMA-D//AudioWAV/1014_WSI_DIS_XX.wav
fear	/content/drive/MyDrive/Colab Notebooks/Emotion/CREMA-D//AudioWAV/1014_WSI_FEA_XX.wav
happy	/content/drive/MyDrive/Colab Notebooks/Emotion/CREMA-D//AudioWAV/1014_WSI_HAP_XX.wav
neutral	/content/drive/MyDrive/Colab Notebooks/Emotion/CREMA-D//AudioWAV/1014_WSI_NEU_XX.wav
sad	/content/drive/MyDrive/Colab Notebooks/Emotion/CREMA-D//AudioWAV/1014_WSI_SAD_XX.wav
angry	/content/drive/MyDrive/Colab Notebooks/Emotion/CREMA-D//AudioWAV/1015_DFA_ANG_XX.wav
disgust	/content/drive/MyDrive/Colab Notebooks/Emotion/CREMA-D//AudioWAV/1015_DFA_DIS_XX.wav
fear	/content/drive/MyDrive/Colab Notebooks/Emotion/CREMA-D//AudioWAV/1015_DFA_FEA_XX.wav
happy	/content/drive/MyDrive/Colab Notebooks/Emotion/CREMA-D//AudioWAV/1015_DFA_HAP_XX.wav
neutral	/content/drive/MyDrive/Colab Notebooks/Emotion/CREMA-D//AudioWAV/1015_DFA_NEU_XX.wav
sad	/content/drive/MyDrive/Colab Notebooks/Emotion/CREMA-D//AudioWAV/1015_DFA_SAD_XX.wav
angry	/content/drive/MyDrive/Colab Notebooks/Emotion/CREMA-D//AudioWAV/1015_IEO_ANG_HI.wav
angry	/content/drive/MyDrive/Colab Notebooks/Emotion/CREMA-D//AudioWAV/1015_IEO_ANG_LO.wav
angry	/content/drive/MyDrive/Colab Notebooks/Emotion/CREMA-D//AudioWAV/1015_IEO_ANG_MD.wav
disgust	/content/drive/MyDrive/Colab Notebooks/Emotion/CREMA-D//AudioWAV/1015_IEO_DIS_HI.wav
disgust	/content/drive/MyDrive/Colab Notebooks/Emotion/CREMA-D//AudioWAV/1015_IEO_DIS_LO.wav
disgust	/content/drive/MyDrive/Colab Notebooks/Emotion/CREMA-D//AudioWAV/1015_IEO_DIS_MD.wav
fear	/content/drive/MyDrive/Colab Notebooks/Emotion/CREMA-D//AudioWAV/1015_IEO_FEA_HI.wav
fear	/content/drive/MyDrive/Colab Notebooks/Emotion/CREMA-D//AudioWAV/1015_IEO_FEA_LO.wav
fear	/content/drive/MyDrive/Colab Notebooks/Emotion/CREMA-D//AudioWAV/1015_IEO_FEA_MD.wav
happy	/content/drive/MyDrive/Colab Notebooks/Emotion/CREMA-D//AudioWAV/1015_IEO_HAP_HI.wav
happy	/content/drive/MyDrive/Colab Notebooks/Emotion/CREMA-D//AudioWAV/1015_IEO_HAP_LO.wav
happy	/content/drive/MyDrive/Colab Notebooks/Emotion/CREMA-D//AudioWAV/1015_IEO_HAP_MD.wav
neutral	/content/drive/MyDrive/Colab Notebooks/Emotion/CREMA-D//AudioWAV/1015_IEO_NEU_XX.wav
sad	/content/drive/MyDrive/Colab Notebooks/Emotion/CREMA-D//AudioWAV/1015_IEO_SAD_HI.wav
sad	/content/drive/MyDrive/Colab Notebooks/Emotion/CREMA-D//AudioWAV/1015_IEO_SAD_LO.wav
sad	/content/drive/MyDrive/Colab Notebooks/Emotion/CREMA-D//AudioWAV/1015_IEO_SAD_MD.wav
angry	/content/drive/MyDrive/Colab Notebooks/Emotion/CREMA-D//AudioWAV/1015_IOM_ANG_XX.wav
disgust	/content/drive/MyDrive/Colab Notebooks/Emotion/CREMA-D//AudioWAV/1015_IOM_DIS_XX.wav
fear	/content/drive/MyDrive/Colab Notebooks/Emotion/CREMA-D//AudioWAV/1015_IOM_FEA_XX.wav
happy	/content/drive/MyDrive/Colab Notebooks/Emotion/CREMA-D//AudioWAV/1015_IOM_HAP_XX.wav
neutral	/content/drive/MyDrive/Colab Notebooks/Emotion/CREMA-D//AudioWAV/1015_IOM_NEU_XX.wav
sad	/content/drive/MyDrive/Colab Notebooks/Emotion/CREMA-D//AudioWAV/1015_IOM_SAD_XX.wav
angry	/content/drive/MyDrive/Colab Notebooks/Emotion/CREMA-D//AudioWAV/1015_ITH_ANG_XX.wav
disgust	/content/drive/MyDrive/Colab Notebooks/Emotion/CREMA-D//AudioWAV/1015_ITH_DIS_XX.wav
fear	/content/drive/MyDrive/Colab Notebooks/Emotion/CREMA-D//AudioWAV/1015_ITH_FEA_XX.wav
happy	/content/drive/MyDrive/Colab Notebooks/Emotion/CREMA-D//AudioWAV/1015_ITH_HAP_XX.wav
neutral	/content/drive/MyDrive/Colab Notebooks/Emotion/CREMA-D//AudioWAV/1015_ITH_NEU_XX.wav
sad	/content/drive/MyDrive/Colab Notebooks/Emotion/CREMA-D//AudioWAV/1015_ITH_SAD_XX.wav
angry	/content/drive/MyDrive/Colab Notebooks/Emotion/CREMA-D//AudioWAV/1015_ITS_ANG_XX.wav
disgust	/content/drive/MyDrive/Colab Notebooks/Emotion/CREMA-D//AudioWAV/1015_ITS_DIS_XX.wav
fear	/content/drive/MyDrive/Colab Notebooks/Emotion/CREMA-D//AudioWAV/1015_ITS_FEA_XX.wav
happy	/content/drive/MyDrive/Colab Notebooks/Emotion/CREMA-D//AudioWAV/1015_ITS_HAP_XX.wav
neutral	/content/drive/MyDrive/Colab Notebooks/Emotion/CREMA-D//AudioWAV/1015_ITS_NEU_XX.wav
sad	/content/drive/MyDrive/Colab Notebooks/Emotion/CREMA-D//AudioWAV/1015_ITS_SAD_XX.wav
angry	/content/drive/MyDrive/Colab Notebooks/Emotion/CREMA-D//AudioWAV/1015_IWL_ANG_XX.wav
disgust	/content/drive/MyDrive/Colab Notebooks/Emotion/CREMA-D//AudioWAV/1015_IWL_DIS_XX.wav
fear	/content/drive/MyDrive/Colab Notebooks/Emotion/CREMA-D//AudioWAV/1015_IWL_FEA_XX.wav
happy	/content/drive/MyDrive/Colab Notebooks/Emotion/CREMA-D//AudioWAV/1015_IWL_HAP_XX.wav
neutral	/content/drive/MyDrive/Colab Notebooks/Emotion/CREMA-D//AudioWAV/1015_IWL_NEU_XX.wav
sad	/content/drive/MyDrive/Colab Notebooks/Emotion/CREMA-D//AudioWAV/1015_IWL_SAD_XX.wav
angry	/content/drive/MyDrive/Colab Notebooks/Emotion/CREMA-D//AudioWAV/1015_IWW_ANG_XX.wav
disgust	/content/drive/MyDrive/Colab Notebooks/Emotion/CREMA-D//AudioWAV/1015_IWW_DIS_XX.wav
fear	/content/drive/MyDrive/Colab Notebooks/Emotion/CREMA-D//AudioWAV/1015_IWW_FEA_XX.wav
happy	/content/drive/MyDrive/Colab Notebooks/Emotion/CREMA-D//AudioWAV/1015_IWW_HAP_XX.wav
neutral	/content/drive/MyDrive/Colab Notebooks/Emotion/CREMA-D//AudioWAV/1015_IWW_NEU_XX.wav
sad	/content/drive/MyDrive/Colab Notebooks/Emotion/CREMA-D//AudioWAV/1015_IWW_SAD_XX.wav
angry	/content/drive/MyDrive/Colab Notebooks/Emotion/CREMA-D//AudioWAV/1015_MTI_ANG_XX.wav
disgust	/content/drive/MyDrive/Colab Notebooks/Emotion/CREMA-D//AudioWAV/1015_MTI_DIS_XX.wav
fear	/content/drive/MyDrive/Colab Notebooks/Emotion/CREMA-D//AudioWAV/1015_MTI_FEA_XX.wav
happy	/content/drive/MyDrive/Colab Notebooks/Emotion/CREMA-D//AudioWAV/1015_MTI_HAP_XX.wav
neutral	/content/drive/MyDrive/Colab Notebooks/Emotion/CREMA-D//AudioWAV/1015_MTI_NEU_XX.wav
sad	/content/drive/MyDrive/Colab Notebooks/Emotion/CREMA-D//AudioWAV/1015_MTI_SAD_XX.wav
angry	/content/drive/MyDrive/Colab Notebooks/Emotion/CREMA-D//AudioWAV/1015_TAI_ANG_XX.wav
disgust	/content/drive/MyDrive/Colab Notebooks/Emotion/CREMA-D//AudioWAV/1015_TAI_DIS_XX.wav
fear	/content/drive/MyDrive/Colab Notebooks/Emotion/CREMA-D//AudioWAV/1015_TAI_FEA_XX.wav
happy	/content/drive/MyDrive/Colab Notebooks/Emotion/CREMA-D//AudioWAV/1015_TAI_HAP_XX.wav
neutral	/content/drive/MyDrive/Colab Notebooks/Emotion/CREMA-D//AudioWAV/1015_TAI_NEU_XX.wav
sad	/content/drive/MyDrive/Colab Notebooks/Emotion/CREMA-D//AudioWAV/1015_TAI_SAD_XX.wav
angry	/content/drive/MyDrive/Colab Notebooks/Emotion/CREMA-D//AudioWAV/1015_TIE_ANG_XX.wav
disgust	/content/drive/MyDrive/Colab Notebooks/Emotion/CREMA-D//AudioWAV/1015_TIE_DIS_XX.wav
fear	/content/drive/MyDrive/Colab Notebooks/Emotion/CREMA-D//AudioWAV/1015_TIE_FEA_XX.wav
happy	/content/drive/MyDrive/Colab Notebooks/Emotion/CREMA-D//AudioWAV/1015_TIE_HAP_XX.wav
neutral	/content/drive/MyDrive/Colab Notebooks/Emotion/CREMA-D//AudioWAV/1015_TIE_NEU_XX.wav
sad	/content/drive/MyDrive/Colab Notebooks/Emotion/CREMA-D//AudioWAV/1015_TIE_SAD_XX.wav
angry	/content/drive/MyDrive/Colab Notebooks/Emotion/CREMA-D//AudioWAV/1015_TSI_ANG_XX.wav
disgust	/content/drive/MyDrive/Colab Notebooks/Emotion/CREMA-D//AudioWAV/1015_TSI_DIS_XX.wav
fear	/content/drive/MyDrive/Colab Notebooks/Emotion/CREMA-D//AudioWAV/1015_TSI_FEA_XX.wav
happy	/content/drive/MyDrive/Colab Notebooks/Emotion/CREMA-D//AudioWAV/1015_TSI_HAP_XX.wav
neutral	/content/drive/MyDrive/Colab Notebooks/Emotion/CREMA-D//AudioWAV/1015_TSI_NEU_XX.wav
sad	/content/drive/MyDrive/Colab Notebooks/Emotion/CREMA-D//AudioWAV/1015_TSI_SAD_XX.wav
angry	/content/drive/MyDrive/Colab Notebooks/Emotion/CREMA-D//AudioWAV/1015_WSI_ANG_XX.wav
disgust	/content/drive/MyDrive/Colab Notebooks/Emotion/CREMA-D//AudioWAV/1015_WSI_DIS_XX.wav
fear	/content/drive/MyDrive/Colab Notebooks/Emotion/CREMA-D//AudioWAV/1015_WSI_FEA_XX.wav
happy	/content/drive/MyDrive/Colab Notebooks/Emotion/CREMA-D//AudioWAV/1015_WSI_HAP_XX.wav
neutral	/content/drive/MyDrive/Colab Notebooks/Emotion/CREMA-D//AudioWAV/1015_WSI_NEU_XX.wav
sad	/content/drive/MyDrive/Colab Notebooks/Emotion/CREMA-D//AudioWAV/1015_WSI_SAD_XX.wav
angry	/content/drive/MyDrive/Colab Notebooks/Emotion/CREMA-D//AudioWAV/1016_DFA_ANG_XX.wav
disgust	/content/drive/MyDrive/Colab Notebooks/Emotion/CREMA-D//AudioWAV/1016_DFA_DIS_XX.wav
fear	/content/drive/MyDrive/Colab Notebooks/Emotion/CREMA-D//AudioWAV/1016_DFA_FEA_XX.wav
happy	/content/drive/MyDrive/Colab Notebooks/Emotion/CREMA-D//AudioWAV/1016_DFA_HAP_XX.wav
neutral	/content/drive/MyDrive/Colab Notebooks/Emotion/CREMA-D//AudioWAV/1016_DFA_NEU_XX.wav
sad	/content/drive/MyDrive/Colab Notebooks/Emotion/CREMA-D//AudioWAV/1016_DFA_SAD_XX.wav
angry	/content/drive/MyDrive/Colab Notebooks/Emotion/CREMA-D//AudioWAV/1016_IEO_ANG_HI.wav
angry	/content/drive/MyDrive/Colab Notebooks/Emotion/CREMA-D//AudioWAV/1016_IEO_ANG_LO.wav
angry	/content/drive/MyDrive/Colab Notebooks/Emotion/CREMA-D//AudioWAV/1016_IEO_ANG_MD.wav
disgust	/content/drive/MyDrive/Colab Notebooks/Emotion/CREMA-D//AudioWAV/1016_IEO_DIS_HI.wav
disgust	/content/drive/MyDrive/Colab Notebooks/Emotion/CREMA-D//AudioWAV/1016_IEO_DIS_LO.wav
disgust	/content/drive/MyDrive/Colab Notebooks/Emotion/CREMA-D//AudioWAV/1016_IEO_DIS_MD.wav
fear	/content/drive/MyDrive/Colab Notebooks/Emotion/CREMA-D//AudioWAV/1016_IEO_FEA_HI.wav
fear	/content/drive/MyDrive/Colab Notebooks/Emotion/CREMA-D//AudioWAV/1016_IEO_FEA_LO.wav
fear	/content/drive/MyDrive/Colab Notebooks/Emotion/CREMA-D//AudioWAV/1016_IEO_FEA_MD.wav
happy	/content/drive/MyDrive/Colab Notebooks/Emotion/CREMA-D//AudioWAV/1016_IEO_HAP_HI.wav
happy	/content/drive/MyDrive/Colab Notebooks/Emotion/CREMA-D//AudioWAV/1016_IEO_HAP_LO.wav
happy	/content/drive/MyDrive/Colab Notebooks/Emotion/CREMA-D//AudioWAV/1016_IEO_HAP_MD.wav
neutral	/content/drive/MyDrive/Colab Notebooks/Emotion/CREMA-D//AudioWAV/1016_IEO_NEU_XX.wav
sad	/content/drive/MyDrive/Colab Notebooks/Emotion/CREMA-D//AudioWAV/1016_IEO_SAD_HI.wav
sad	/content/drive/MyDrive/Colab Notebooks/Emotion/CREMA-D//AudioWAV/1016_IEO_SAD_LO.wav
sad	/content/drive/MyDrive/Colab Notebooks/Emotion/CREMA-D//AudioWAV/1016_IEO_SAD_MD.wav
angry	/content/drive/MyDrive/Colab Notebooks/Emotion/CREMA-D//AudioWAV/1016_IOM_ANG_XX.wav
disgust	/content/drive/MyDrive/Colab Notebooks/Emotion/CREMA-D//AudioWAV/1016_IOM_DIS_XX.wav
fear	/content/drive/MyDrive/Colab Notebooks/Emotion/CREMA-D//AudioWAV/1016_IOM_FEA_XX.wav
happy	/content/drive/MyDrive/Colab Notebooks/Emotion/CREMA-D//AudioWAV/1016_IOM_HAP_XX.wav
neutral	/content/drive/MyDrive/Colab Notebooks/Emotion/CREMA-D//AudioWAV/1016_IOM_NEU_XX.wav
sad	/content/drive/MyDrive/Colab Notebooks/Emotion/CREMA-D//AudioWAV/1016_IOM_SAD_XX.wav
angry	/content/drive/MyDrive/Colab Notebooks/Emotion/CREMA-D//AudioWAV/1016_ITH_ANG_XX.wav
disgust	/content/drive/MyDrive/Colab Notebooks/Emotion/CREMA-D//AudioWAV/1016_ITH_DIS_XX.wav
fear	/content/drive/MyDrive/Colab Notebooks/Emotion/CREMA-D//AudioWAV/1016_ITH_FEA_XX.wav
happy	/content/drive/MyDrive/Colab Notebooks/Emotion/CREMA-D//AudioWAV/1016_ITH_HAP_XX.wav
neutral	/content/drive/MyDrive/Colab Notebooks/Emotion/CREMA-D//AudioWAV/1016_ITH_NEU_XX.wav
sad	/content/drive/MyDrive/Colab Notebooks/Emotion/CREMA-D//AudioWAV/1016_ITH_SAD_XX.wav
angry	/content/drive/MyDrive/Colab Notebooks/Emotion/CREMA-D//AudioWAV/1016_ITS_ANG_XX.wav
disgust	/content/drive/MyDrive/Colab Notebooks/Emotion/CREMA-D//AudioWAV/1016_ITS_DIS_XX.wav
fear	/content/drive/MyDrive/Colab Notebooks/Emotion/CREMA-D//AudioWAV/1016_ITS_FEA_XX.wav
happy	/content/drive/MyDrive/Colab Notebooks/Emotion/CREMA-D//AudioWAV/1016_ITS_HAP_XX.wav
neutral	/content/drive/MyDrive/Colab Notebooks/Emotion/CREMA-D//AudioWAV/1016_ITS_NEU_XX.wav
sad	/content/drive/MyDrive/Colab Notebooks/Emotion/CREMA-D//AudioWAV/1016_ITS_SAD_XX.wav
angry	/content/drive/MyDrive/Colab Notebooks/Emotion/CREMA-D//AudioWAV/1016_IWL_ANG_XX.wav
disgust	/content/drive/MyDrive/Colab Notebooks/Emotion/CREMA-D//AudioWAV/1016_IWL_DIS_XX.wav
fear	/content/drive/MyDrive/Colab Notebooks/Emotion/CREMA-D//AudioWAV/1016_IWL_FEA_XX.wav
happy	/content/drive/MyDrive/Colab Notebooks/Emotion/CREMA-D//AudioWAV/1016_IWL_HAP_XX.wav
neutral	/content/drive/MyDrive/Colab Notebooks/Emotion/CREMA-D//AudioWAV/1016_IWL_NEU_XX.wav
sad	/content/drive/MyDrive/Colab Notebooks/Emotion/CREMA-D//AudioWAV/1016_IWL_SAD_XX.wav
angry	/content/drive/MyDrive/Colab Notebooks/Emotion/CREMA-D//AudioWAV/1016_IWW_ANG_XX.wav
disgust	/content/drive/MyDrive/Colab Notebooks/Emotion/CREMA-D//AudioWAV/1016_IWW_DIS_XX.wav
fear	/content/drive/MyDrive/Colab Notebooks/Emotion/CREMA-D//AudioWAV/1016_IWW_FEA_XX.wav
happy	/content/drive/MyDrive/Colab Notebooks/Emotion/CREMA-D//AudioWAV/1016_IWW_HAP_XX.wav
neutral	/content/drive/MyDrive/Colab Notebooks/Emotion/CREMA-D//AudioWAV/1016_IWW_NEU_XX.wav
sad	/content/drive/MyDrive/Colab Notebooks/Emotion/CREMA-D//AudioWAV/1016_IWW_SAD_XX.wav
angry	/content/drive/MyDrive/Colab Notebooks/Emotion/CREMA-D//AudioWAV/1016_MTI_ANG_XX.wav
disgust	/content/drive/MyDrive/Colab Notebooks/Emotion/CREMA-D//AudioWAV/1016_MTI_DIS_XX.wav
fear	/content/drive/MyDrive/Colab Notebooks/Emotion/CREMA-D//AudioWAV/1016_MTI_FEA_XX.wav
happy	/content/drive/MyDrive/Colab Notebooks/Emotion/CREMA-D//AudioWAV/1016_MTI_HAP_XX.wav
neutral	/content/drive/MyDrive/Colab Notebooks/Emotion/CREMA-D//AudioWAV/1016_MTI_NEU_XX.wav
sad	/content/drive/MyDrive/Colab Notebooks/Emotion/CREMA-D//AudioWAV/1016_MTI_SAD_XX.wav
angry	/content/drive/MyDrive/Colab Notebooks/Emotion/CREMA-D//AudioWAV/1016_TAI_ANG_XX.wav
disgust	/content/drive/MyDrive/Colab Notebooks/Emotion/CREMA-D//AudioWAV/1016_TAI_DIS_XX.wav
fear	/content/drive/MyDrive/Colab Notebooks/Emotion/CREMA-D//AudioWAV/1016_TAI_FEA_XX.wav
happy	/content/drive/MyDrive/Colab Notebooks/Emotion/CREMA-D//AudioWAV/1016_TAI_HAP_XX.wav
neutral	/content/drive/MyDrive/Colab Notebooks/Emotion/CREMA-D//AudioWAV/1016_TAI_NEU_XX.wav
sad	/content/drive/MyDrive/Colab Notebooks/Emotion/CREMA-D//AudioWAV/1016_TAI_SAD_XX.wav
angry	/content/drive/MyDrive/Colab Notebooks/Emotion/CREMA-D//AudioWAV/1016_TIE_ANG_XX.wav
disgust	/content/drive/MyDrive/Colab Notebooks/Emotion/CREMA-D//AudioWAV/1016_TIE_DIS_XX.wav
fear	/content/drive/MyDrive/Colab Notebooks/Emotion/CREMA-D//AudioWAV/1016_TIE_FEA_XX.wav
happy	/content/drive/MyDrive/Colab Notebooks/Emotion/CREMA-D//AudioWAV/1016_TIE_HAP_XX.wav
neutral	/content/drive/MyDrive/Colab Notebooks/Emotion/CREMA-D//AudioWAV/1016_TIE_NEU_XX.wav
sad	/content/drive/MyDrive/Colab Notebooks/Emotion/CREMA-D//AudioWAV/1016_TIE_SAD_XX.wav
angry	/content/drive/MyDrive/Colab Notebooks/Emotion/CREMA-D//AudioWAV/1016_TSI_ANG_XX.wav
disgust	/content/drive/MyDrive/Colab Notebooks/Emotion/CREMA-D//AudioWAV/1016_TSI_DIS_XX.wav
fear	/content/drive/MyDrive/Colab Notebooks/Emotion/CREMA-D//AudioWAV/1016_TSI_FEA_XX.wav
happy	/content/drive/MyDrive/Colab Notebooks/Emotion/CREMA-D//AudioWAV/1016_TSI_HAP_XX.wav
neutral	/content/drive/MyDrive/Colab Notebooks/Emotion/CREMA-D//AudioWAV/1016_TSI_NEU_XX.wav
sad	/content/drive/MyDrive/Colab Notebooks/Emotion/CREMA-D//AudioWAV/1016_TSI_SAD_XX.wav
angry	/content/drive/MyDrive/Colab Notebooks/Emotion/CREMA-D//AudioWAV/1016_WSI_ANG_XX.wav
disgust	/content/drive/MyDrive/Colab Notebooks/Emotion/CREMA-D//AudioWAV/1016_WSI_DIS_XX.wav
fear	/content/drive/MyDrive/Colab Notebooks/Emotion/CREMA-D//AudioWAV/1016_WSI_FEA_XX.wav
happy	/content/drive/MyDrive/Colab Notebooks/Emotion/CREMA-D//AudioWAV/1016_WSI_HAP_XX.wav
neutral	/content/drive/MyDrive/Colab Notebooks/Emotion/CREMA-D//AudioWAV/1016_WSI_NEU_XX.wav
sad	/content/drive/MyDrive/Colab Notebooks/Emotion/CREMA-D//AudioWAV/1016_WSI_SAD_XX.wav
angry	/content/drive/MyDrive/Colab Notebooks/Emotion/CREMA-D//AudioWAV/1017_DFA_ANG_XX.wav
disgust	/content/drive/MyDrive/Colab Notebooks/Emotion/CREMA-D//AudioWAV/1017_DFA_DIS_XX.wav
fear	/content/drive/MyDrive/Colab Notebooks/Emotion/CREMA-D//AudioWAV/1017_DFA_FEA_XX.wav
happy	/content/drive/MyDrive/Colab Notebooks/Emotion/CREMA-D//AudioWAV/1017_DFA_HAP_XX.wav
neutral	/content/drive/MyDrive/Colab Notebooks/Emotion/CREMA-D//AudioWAV/1017_DFA_NEU_XX.wav
sad	/content/drive/MyDrive/Colab Notebooks/Emotion/CREMA-D//AudioWAV/1017_DFA_SAD_XX.wav
angry	/content/drive/MyDrive/Colab Notebooks/Emotion/CREMA-D//AudioWAV/1017_IEO_ANG_HI.wav
angry	/content/drive/MyDrive/Colab Notebooks/Emotion/CREMA-D//AudioWAV/1017_IEO_ANG_LO.wav
angry	/content/drive/MyDrive/Colab Notebooks/Emotion/CREMA-D//AudioWAV/1017_IEO_ANG_MD.wav
disgust	/content/drive/MyDrive/Colab Notebooks/Emotion/CREMA-D//AudioWAV/1017_IEO_DIS_HI.wav
disgust	/content/drive/MyDrive/Colab Notebooks/Emotion/CREMA-D//AudioWAV/1017_IEO_DIS_LO.wav
disgust	/content/drive/MyDrive/Colab Notebooks/Emotion/CREMA-D//AudioWAV/1017_IEO_DIS_MD.wav
fear	/content/drive/MyDrive/Colab Notebooks/Emotion/CREMA-D//AudioWAV/1017_IEO_FEA_HI.wav
fear	/content/drive/MyDrive/Colab Notebooks/Emotion/CREMA-D//AudioWAV/1017_IEO_FEA_LO.wav
fear	/content/drive/MyDrive/Colab Notebooks/Emotion/CREMA-D//AudioWAV/1017_IEO_FEA_MD.wav
happy	/content/drive/MyDrive/Colab Notebooks/Emotion/CREMA-D//AudioWAV/1017_IEO_HAP_HI.wav
happy	/content/drive/MyDrive/Colab Notebooks/Emotion/CREMA-D//AudioWAV/1017_IEO_HAP_LO.wav
happy	/content/drive/MyDrive/Colab Notebooks/Emotion/CREMA-D//AudioWAV/1017_IEO_HAP_MD.wav
neutral	/content/drive/MyDrive/Colab Notebooks/Emotion/CREMA-D//AudioWAV/1017_IEO_NEU_XX.wav
sad	/content/drive/MyDrive/Colab Notebooks/Emotion/CREMA-D//AudioWAV/1017_IEO_SAD_HI.wav
sad	/content/drive/MyDrive/Colab Notebooks/Emotion/CREMA-D//AudioWAV/1017_IEO_SAD_LO.wav
sad	/content/drive/MyDrive/Colab Notebooks/Emotion/CREMA-D//AudioWAV/1017_IEO_SAD_MD.wav
angry	/content/drive/MyDrive/Colab Notebooks/Emotion/CREMA-D//AudioWAV/1017_IOM_ANG_XX.wav
disgust	/content/drive/MyDrive/Colab Notebooks/Emotion/CREMA-D//AudioWAV/1017_IOM_DIS_XX.wav
fear	/content/drive/MyDrive/Colab Notebooks/Emotion/CREMA-D//AudioWAV/1017_IOM_FEA_XX.wav
happy	/content/drive/MyDrive/Colab Notebooks/Emotion/CREMA-D//AudioWAV/1017_IOM_HAP_XX.wav
neutral	/content/drive/MyDrive/Colab Notebooks/Emotion/CREMA-D//AudioWAV/1017_IOM_NEU_XX.wav
sad	/content/drive/MyDrive/Colab Notebooks/Emotion/CREMA-D//AudioWAV/1017_IOM_SAD_XX.wav
angry	/content/drive/MyDrive/Colab Notebooks/Emotion/CREMA-D//AudioWAV/1017_ITH_ANG_XX.wav
disgust	/content/drive/MyDrive/Colab Notebooks/Emotion/CREMA-D//AudioWAV/1017_ITH_DIS_XX.wav
fear	/content/drive/MyDrive/Colab Notebooks/Emotion/CREMA-D//AudioWAV/1017_ITH_FEA_XX.wav
happy	/content/drive/MyDrive/Colab Notebooks/Emotion/CREMA-D//AudioWAV/1017_ITH_HAP_XX.wav
neutral	/content/drive/MyDrive/Colab Notebooks/Emotion/CREMA-D//AudioWAV/1017_ITH_NEU_XX.wav
sad	/content/drive/MyDrive/Colab Notebooks/Emotion/CREMA-D//AudioWAV/1017_ITH_SAD_XX.wav
angry	/content/drive/MyDrive/Colab Notebooks/Emotion/CREMA-D//AudioWAV/1017_ITS_ANG_XX.wav
disgust	/content/drive/MyDrive/Colab Notebooks/Emotion/CREMA-D//AudioWAV/1017_ITS_DIS_XX.wav
fear	/content/drive/MyDrive/Colab Notebooks/Emotion/CREMA-D//AudioWAV/1017_ITS_FEA_XX.wav
happy	/content/drive/MyDrive/Colab Notebooks/Emotion/CREMA-D//AudioWAV/1017_ITS_HAP_XX.wav
neutral	/content/drive/MyDrive/Colab Notebooks/Emotion/CREMA-D//AudioWAV/1017_ITS_NEU_XX.wav
sad	/content/drive/MyDrive/Colab Notebooks/Emotion/CREMA-D//AudioWAV/1017_ITS_SAD_XX.wav
angry	/content/drive/MyDrive/Colab Notebooks/Emotion/CREMA-D//AudioWAV/1017_IWL_ANG_XX.wav
disgust	/content/drive/MyDrive/Colab Notebooks/Emotion/CREMA-D//AudioWAV/1017_IWL_DIS_XX.wav
fear	/content/drive/MyDrive/Colab Notebooks/Emotion/CREMA-D//AudioWAV/1017_IWL_FEA_XX.wav
happy	/content/drive/MyDrive/Colab Notebooks/Emotion/CREMA-D//AudioWAV/1017_IWL_HAP_XX.wav
neutral	/content/drive/MyDrive/Colab Notebooks/Emotion/CREMA-D//AudioWAV/1017_IWL_NEU_XX.wav
sad	/content/drive/MyDrive/Colab Notebooks/Emotion/CREMA-D//AudioWAV/1017_IWL_SAD_XX.wav
angry	/content/drive/MyDrive/Colab Notebooks/Emotion/CREMA-D//AudioWAV/1017_IWW_ANG_XX.wav
disgust	/content/drive/MyDrive/Colab Notebooks/Emotion/CREMA-D//AudioWAV/1017_IWW_DIS_XX.wav
fear	/content/drive/MyDrive/Colab Notebooks/Emotion/CREMA-D//AudioWAV/1017_IWW_FEA_XX.wav
happy	/content/drive/MyDrive/Colab Notebooks/Emotion/CREMA-D//AudioWAV/1017_IWW_HAP_XX.wav
neutral	/content/drive/MyDrive/Colab Notebooks/Emotion/CREMA-D//AudioWAV/1017_IWW_NEU_XX.wav
sad	/content/drive/MyDrive/Colab Notebooks/Emotion/CREMA-D//AudioWAV/1017_IWW_SAD_XX.wav
angry	/content/drive/MyDrive/Colab Notebooks/Emotion/CREMA-D//AudioWAV/1017_MTI_ANG_XX.wav
disgust	/content/drive/MyDrive/Colab Notebooks/Emotion/CREMA-D//AudioWAV/1017_MTI_DIS_XX.wav
fear	/content/drive/MyDrive/Colab Notebooks/Emotion/CREMA-D//AudioWAV/1017_MTI_FEA_XX.wav
happy	/content/drive/MyDrive/Colab Notebooks/Emotion/CREMA-D//AudioWAV/1017_MTI_HAP_XX.wav
neutral	/content/drive/MyDrive/Colab Notebooks/Emotion/CREMA-D//AudioWAV/1017_MTI_NEU_XX.wav
[truncated: 4,660 more rows]
